# Supplementary material for: Sexually Dimorphic Alterations in the Transcriptome and Behavior with Loss of Histone Demethylase KDM5C
Source: Cells. 2023 Feb 16;12(4):637. doi: 10.3390/cells12040637 (PMC9954040; doi:10.3390/cells12040637)
Supplement: Supplementary file 1 [file cells-12-00637-s001.zip]

Archive with 1 entries (1 files):
- cells-2165670-supplementary.csv
