# Supplementary material for: Sexually Dimorphic Alterations in the Transcriptome and Behavior with Loss of Histone Demethylase KDM5C
Source: Cells. 2023 Feb 16;12(4):637. doi: 10.3390/cells12040637 (PMC9954040; doi:10.3390/cells12040637)
Supplement: Supplementary file 1 [file cells-12-00637-s001.zip › cells-2165670-supplementary.csv]

Ensembl	MGI Symbol	DEG_sex	baseMean	Male_L2FC	Male_padj	Female_L2FC	Female_padj
ENSMUSG00000000078	Klf6	Male Only	2948.07826145544	0.159515321240054	0.0234292864920017	-0.00123946354894278	1
ENSMUSG00000000125	Wnt3	Male Only	90.2796034958731	0.438703515454329	0.000233484032296319	0.163392757988031	0.891747481973656
ENSMUSG00000000184	Ccnd2	Male Only	3807.0321709873	0.137440410805233	0.0964986459814258	0.00244455853236494	1
ENSMUSG00000000317	Bcl6b	Male Only	386.243632063628	0.268022623159183	0.00602833415986305	0.20118553559725	0.295737731529018
ENSMUSG00000000365	Rnf17	Male Only	40.6528530441806	0.329983670903751	0.000416441906025767	0.10146222109334	1
ENSMUSG00000000392	Fap	Male Only	53.3611111181217	0.332527528293497	0.0115730909448194	0.0356244440425129	1
ENSMUSG00000000402	Egfl6	Male Only	62.5650204533463	0.258010585393525	0.0687015722753577	0.0145141428488609	1
ENSMUSG00000000411	Tssk3	Male Only	15.0925575556348	0.203758887878129	0.0949235981243662	0.159586393283182	0.593459962872276
ENSMUSG00000000605	Clcn4	Male Only	7666.61124640123	-0.112191248460247	0.0884946954481845	-0.0424006189125435	1
ENSMUSG00000000901	Mmp11	Both	147.525674994782	0.599524417026967	8.16868055578057e-09	0.309941004199928	0.0661992843646152
ENSMUSG00000001211	Agpat3	Male Only	7909.90163024091	-0.16520752185896	0.0235033524421722	-0.0412793019587687	1
ENSMUSG00000001260	Gabrg1	Male Only	726.490198992862	0.172776875555299	0.0532572453170168	0.11075745146611	0.848801406256887
ENSMUSG00000001300	Efnb2	Male Only	4056.4916571048	0.276260958639634	0.000461757182073005	0.115300879555329	0.888804179063893
ENSMUSG00000001313	Rnd2	Male Only	1241.80653800445	-0.270790975168101	0.000970980005920485	-0.0993750534993485	1
ENSMUSG00000001507	Itga3	Male Only	779.139649785213	0.21988640401984	0.0107149450003084	0.132996307227834	0.686458562898944
ENSMUSG00000001666	Ddt	Male Only	88.3906551155727	-0.269795569409491	0.0583554285966057	0.242879233261381	0.410811053457272
ENSMUSG00000001672	Marveld3	Male Only	10.392974053939	0.18763413025862	0.065160166176304	-0.00991750864800505	1
ENSMUSG00000001687	Ubl3	Male Only	2114.95587003424	-0.161408731326272	0.0712493902527828	-0.103160999662805	0.909251928712517
ENSMUSG00000001786	Fbxo7	Male Only	2394.38851296619	0.14390534748344	0.025525763864094	0.0338100640666132	1
ENSMUSG00000001943	Vsig2	Both	1066.69626728698	-0.203350816564728	0.00700386917184616	-0.209157266939615	0.0187243172480312
ENSMUSG00000002043	Trappc6a	Male Only	107.566439464803	-0.286196314084808	0.0391350499366914	-0.109736027145702	1
ENSMUSG00000002257	Def6	Male Only	134.161870927496	-0.295066699917068	0.0223497791071972	-0.00168004138836154	1
ENSMUSG00000002771	Grin2d	Both	3127.59582187283	0.280166465626492	4.22564328621912e-05	0.216066693271166	0.0186359433467081
ENSMUSG00000002897	Il17ra	Male Only	145.040553400389	0.370771702015394	0.00180128456918528	-0.00844834488325234	1
ENSMUSG00000003031	Cdkn1b	Male Only	1768.8534328191	0.229500663196446	0.00236713068808332	0.0681833383069809	1
ENSMUSG00000003062	Stard3nl	Male Only	1099.63393104066	-0.144488245115852	0.0796155525548673	0.0262833051932837	1
ENSMUSG00000003072	Atp5d	Male Only	4418.41558264235	-0.173135439704114	0.0349737489330589	-0.0230503993478757	1
ENSMUSG00000003199	Mpnd	Male Only	1854.13816399865	-0.171788401385577	0.00641001136742046	-0.0775903907029743	0.964639138706283
ENSMUSG00000003273	Car11	Female Only	2481.40786723138	0.102976341274075	0.227495318194237	0.169278028240698	0.0388643979197138
ENSMUSG00000003500	Impdh1	Male Only	3104.83271746365	-0.155232704262631	0.0276893088201994	-0.00603765077479007	1
ENSMUSG00000003531	Dgcr6	Male Only	1267.68613475282	-0.204450698959941	0.0215449270165347	-0.0104322360312204	1
ENSMUSG00000003559	As3mt	Male Only	186.43878206947	0.646473145484696	1.7206023549989e-11	0.202179769497328	0.582467387484967
ENSMUSG00000003604	Aven	Male Only	195.947978768875	-0.271232192684919	0.0267933502278891	-0.100503919856116	1
ENSMUSG00000003809	Gcdh	Male Only	476.935682700775	-0.238713527512341	0.0192530036261971	0.0176099865123366	1
ENSMUSG00000003824	Syce2	Both	431.569649328015	0.589332049149507	1.22857827574358e-13	0.317030923566594	0.00370214597745683
ENSMUSG00000003974	Grm3	Male Only	2167.49055322965	0.162266891278564	0.0277653526526838	-0.018514485528541	1
ENSMUSG00000003992	Ssbp2	Male Only	2704.98550890443	-0.166030545399103	0.025861368838175	-0.0925291709567618	0.908827868074684
ENSMUSG00000004018	Fancl	Male Only	179.740500825133	-0.243527735122562	0.0751919802392269	-0.0857122726938182	1
ENSMUSG00000004035	Gstm7	Male Only	173.706119864663	0.343333230642463	0.0033034572993147	0.0395177042539103	1
ENSMUSG00000004070	Hmox2	Male Only	1004.97640603049	-0.170950794601852	0.025861368838175	-0.0884274588932356	0.964227476427563
ENSMUSG00000004098	Col5a3	Male Only	88.3572429253006	0.358053032851426	0.0025711896683602	0.177929331475685	0.851084036145188
ENSMUSG00000004285	Atp6v1f	Male Only	1340.63126051856	-0.182012536990429	0.0706219987057552	0.0964671235793767	1
ENSMUSG00000004415	Col26a1	Male Only	833.164389083231	0.273336360385102	0.0050965069254946	0.22882305211928	0.137826072360622
ENSMUSG00000004655	Aqp1	Male Only	39.9505814490882	-0.114142954076116	0.048493858583141	-0.0261622882539806	1
ENSMUSG00000004698	Hdac9	Male Only	1676.3070521654	0.147411096425327	0.0617818895001343	0.007742780716133	1
ENSMUSG00000004891	Nes	Male Only	1026.19364697323	0.264257642629725	0.0354779217373673	0.034112377826466	1
ENSMUSG00000004951	Hspb1	Male Only	26.957255609128	0.22577934147935	0.084661679753115	0.0396021413454932	1
ENSMUSG00000005107	Slc2a9	Male Only	54.6439687411346	0.30707073296115	0.0182568687340873	0.21428015355573	0.593459962872276
ENSMUSG00000005237	Dnah2	Male Only	343.053823843953	0.243727310243521	0.0934984630860921	0.153408020427959	0.964227476427563
ENSMUSG00000005373	Mlxipl	Male Only	40.183185828985	0.394858757098523	0.00101801924689747	0.119340347653642	1
ENSMUSG00000005533	Igf1r	Male Only	2346.18043533048	0.214609895634652	0.0663129893356848	0.0076741502479554	1
ENSMUSG00000005553	Atp4a	Male Only	112.314952859738	0.362220409034794	0.00250866694667022	0.25477394540783	0.28433588088216
ENSMUSG00000005686	Ampd3	Male Only	576.330747733844	0.206423452216586	0.0889719784203458	0.072452769722294	1
ENSMUSG00000005886	Ncoa2	Male Only	3368.59216687242	0.121625470550159	0.0288570191754166	-0.0200807276966794	1
ENSMUSG00000005892	Trh	Male Only	151.147686439136	0.364147036176848	0.00405099740908096	0.231784793888739	0.426554135422102
ENSMUSG00000005973	Rcn1	Female Only	1336.22782089623	0.142921668655687	0.126709237047489	0.188628482233094	0.0826757752390065
ENSMUSG00000006360	Crip1	Male Only	37.5228261664019	0.389296518203727	0.000756202390057576	0.2275817708894	0.410811053457272
ENSMUSG00000006395	Hyi	Male Only	245.082925976102	0.355660730768517	0.00141541679652435	0.265137981928257	0.152199211612762
ENSMUSG00000006576	Slc4a3	Male Only	5500.02103117876	-0.111891362956214	0.0714596485656518	-0.00367417882008961	1
ENSMUSG00000006586	Runx1t1	Male Only	1836.71509556477	0.287473280182442	0.000648156567601497	0.0213580519999609	1
ENSMUSG00000006931	P3h4	Male Only	323.159517343256	0.277991693869287	0.0181757718063736	0.212462149612036	0.420571310754931
ENSMUSG00000007036	Abhd16a	Male Only	1077.18805089436	-0.242938215582803	0.000494158490418768	-0.0196566734819757	1
ENSMUSG00000007207	Stx1a	Male Only	7006.39885063403	-0.210880576481063	0.00104982563218122	-0.0616580801622031	1
ENSMUSG00000007655	Cav1	Male Only	561.073483648863	-0.222163173221372	0.0862837686215031	0.0117192027513033	1
ENSMUSG00000007659	Bcl2l1	Male Only	2584.18969068967	-0.120419726557755	0.0973858885467958	-0.0364786607564989	1
ENSMUSG00000007888	Crlf1	Male Only	525.623018201568	0.293844489625087	0.02800250196407	0.219370458573806	0.530904837125686
ENSMUSG00000007908	Hmgcll1	Male Only	655.495106704334	0.270657127757661	0.00228407070549404	0.0993249572225046	1
ENSMUSG00000007944	Ttc9b	Male Only	3810.68598155498	-0.199115757108175	0.0290837429455952	-0.0497885493872175	1
ENSMUSG00000007987	Ift22	Male Only	879.166995952392	-0.206443631615925	0.0153081282557586	-0.11485947655076	0.841102094904838
ENSMUSG00000009035	Tmem184b	Male Only	1520.41251866742	-0.173886347403964	0.0201092276845085	-0.0183516998444198	1
ENSMUSG00000009376	Met	Male Only	3416.5839775539	-0.179157894966173	0.00234789743639328	-0.132585674775772	0.209919433272421
ENSMUSG00000009563	Tor2a	Male Only	471.265582535963	-0.211496253441805	0.0448875203909271	-0.0930743288663456	1
ENSMUSG00000009628	Tex15	Male Only	202.779876833918	0.346782190533199	0.00402614554276471	0.210068650998217	0.603767713026477
ENSMUSG00000009633	G0s2	Male Only	52.8530635843907	0.38059327516442	0.00212844190162216	0.202201379251116	0.515200109531896
ENSMUSG00000010342	Tex14	Both	77.6025200959776	1.62465451591702	4.28881214005711e-50	0.458223684275949	3.84880194017896e-06
ENSMUSG00000010825	Grid2ip	Both	105.47652520644	0.294639060856739	0.0271496104028891	0.32001348977217	0.0669215426648583
ENSMUSG00000012017	Scarf2	Both	465.434037994747	1.86613599350557	4.78085774853686e-107	1.06285199787735	3.68848275095672e-36
ENSMUSG00000013419	Zfp651	Male Only	3160.68596992212	-0.152341018549218	0.0171399576475702	-0.0705933431144365	1
ENSMUSG00000013523	Bcas1	Male Only	589.040329430909	-0.279079196329457	0.0328273365746454	-0.0493552631696879	1
ENSMUSG00000013766	Ly6g6e	Male Only	35.3737775694992	0.494067108047711	8.11009433269507e-06	0.173539180074203	0.665836662301575
ENSMUSG00000014294	Ndufa2	Male Only	800.024823991953	-0.236988679827852	0.0667765224684009	0.0671155325366931	1
ENSMUSG00000014444	Piezo1	Both	959.721363063453	0.464298466149585	3.3588392351828e-11	0.253215960309868	0.0115081111572045
ENSMUSG00000014599	Csf1	Male Only	316.044924235143	0.250259355845569	0.0488778213112738	0.0823230866718456	1
ENSMUSG00000014846	Tppp3	Both	1434.51357276372	0.253372210267359	0.000158002621678533	0.233845691212241	0.00370214597745683
ENSMUSG00000015134	Aldh1a3	Male Only	146.727095619939	0.329274077973868	0.00842577994225762	0.112730364697802	1
ENSMUSG00000015189	Casd1	Male Only	1789.81336193697	-0.214613381044455	0.00238903770395576	-0.016198297768639	1
ENSMUSG00000015335	Zdhhc12	Male Only	225.437529956484	-0.238833854285061	0.0709364324023941	0.0375177328962426	1
ENSMUSG00000015396	Cd83	Male Only	340.865780850299	0.261897702027891	0.0164405925022087	0.177410391098136	0.600609220443246
ENSMUSG00000015709	Arnt2	Male Only	9829.90525864902	0.199097963024196	0.00307754066507777	0.0724277640956574	1
ENSMUSG00000015829	Tnr	Male Only	5475.73178366604	-0.145742845379736	0.0922966328716927	-0.0419931105820276	1
ENSMUSG00000015966	Il17rb	Male Only	41.9137631571401	0.51184363908854	2.47380476164595e-06	0.221113754099195	0.393754401202972
ENSMUSG00000015970	Chdh	Male Only	79.3781149541283	0.476683118919015	9.33729068368807e-06	0.245825023541975	0.24108498199324
ENSMUSG00000015981	Stk32c	Male Only	1958.81524689082	-0.267513216682521	0.00142000935169273	-0.0111972999988395	1
ENSMUSG00000016256	Ctsz	Both	724.319723950794	0.55944465498786	7.75657934278528e-18	0.265720601862514	0.00373251029120257
ENSMUSG00000016257	Prelid3b	Male Only	1110.76886753334	-0.1734379269606	0.0484604540381471	0.0271065813072233	1
ENSMUSG00000016262	Sertad4	Male Only	1304.79717187002	0.224632919386565	0.00214408274306944	0.08712784783534	1
ENSMUSG00000017453	Pipox	Male Only	41.2592488005977	0.274052011664844	0.0359193310349309	0.0788768960140018	1
ENSMUSG00000017493	Igfbp4	Male Only	2065.59845638971	0.204022127108812	0.0663129893356848	0.180771485110742	0.45507858470579
ENSMUSG00000017817	Jph2	Both	41.2874784392712	0.346015444203871	0.00919794207080172	0.343972943749372	0.00800552338166337
ENSMUSG00000017978	Cadps2	Male Only	1888.42641809495	-0.21700666279136	0.0631210962464119	-0.144369221428021	0.828283733728499
ENSMUSG00000018040	Rrp7a	Male Only	1860.93852706232	-0.125075512657741	0.0516842994801703	-0.00693078993527604	1
ENSMUSG00000018102	H2bc4	Male Only	183.820866742942	-0.274257073204628	0.0536181057227127	0.050812757184028	1
ENSMUSG00000018126	Baiap2l2	Male Only	263.520206242161	0.329387833306347	0.00631857882538799	0.189577855839063	0.68453973896565
ENSMUSG00000018287	Spag7	Male Only	764.324787665586	-0.161151969372292	0.0612609253167068	-0.0984607193875505	0.93149311202143
ENSMUSG00000018340	Anxa6	Male Only	1723.35808732519	-0.137275608300229	0.089210329443876	0.0224881570576311	1
ENSMUSG00000018451	6330403K07Rik	Both	5159.41312881418	0.521259747985965	1.07028632956203e-11	0.310374922095897	0.00229206674390871
ENSMUSG00000018589	Glra2	Male Only	1837.98838752158	0.258860459652013	0.0107970572856416	0.151098464937254	0.729105485534549
ENSMUSG00000018634	Crhr1	Male Only	863.55162762786	-0.181140236055255	0.0532572453170168	-0.0550456834453864	1
ENSMUSG00000018819	Lsp1	Male Only	111.840535408103	0.552591520573217	6.82400337456762e-07	0.134852629031748	1
ENSMUSG00000018862	Otop3	Male Only	20.2083842323763	0.286408497626653	0.0109353456364412	0.134456954683878	0.884478350591467
ENSMUSG00000018865	Sult4a1	Male Only	6666.79063561027	-0.187984776714003	0.0912547012613249	-0.0538646791457852	1
ENSMUSG00000018893	Mb	Male Only	7.9248602706244	0.202889439035225	0.0142595379540367	0.0953576658021885	0.955775337252782
ENSMUSG00000018927	Ccl6	Male Only	24.7549586504627	-0.239661134250595	0.0293538150789905	-0.0336847585645423	1
ENSMUSG00000018999	Slc35b4	Male Only	1146.471595087	-0.159532574464315	0.0287932784344768	-0.080821369547787	0.983888515820558
ENSMUSG00000019027	Dnah1	Both	172.498903464258	0.65505367095153	9.54720297485658e-11	0.321482517897397	0.0477976880244935
ENSMUSG00000019066	Rab3d	Male Only	1290.29709637493	0.200679912797913	0.0111153119390471	0.0846774991906923	1
ENSMUSG00000019080	Mfsd3	Male Only	164.188658001174	-0.239210397877838	0.0949235981243662	-0.0616013047392493	1
ENSMUSG00000019122	Ccl9	Male Only	30.2067007909557	0.189238985604425	0.0937580953410562	0.056351074908227	1
ENSMUSG00000019139	Isyna1	Male Only	1577.62505365262	0.197922166754621	0.0201092276845085	0.118175350441335	0.794390765089568
ENSMUSG00000019158	Tmem160	Male Only	641.848031819995	-0.265653645940571	0.0201092276845085	-0.0242257573457701	1
ENSMUSG00000019326	Aoc3	Male Only	10.987070209917	-0.158121159422338	0.071469180024914	-0.0290298043439774	1
ENSMUSG00000019370	Calm3	Male Only	46712.7116695333	-0.195066455428193	0.0361968693532841	-0.0526115739693503	1
ENSMUSG00000019428	Fkbp8	Male Only	5792.83161508618	-0.131900693507458	0.0375967890308596	-0.0272537457315981	1
ENSMUSG00000019467	Arhgef25	Both	1644.16971957796	0.164309840155237	0.0152075325874563	0.188975528351276	0.0115081111572045
ENSMUSG00000019772	Vip	Male Only	164.470514768617	-0.326931892953437	0.0100739297246287	-0.130254282251703	1
ENSMUSG00000019785	Clvs2	Male Only	743.420827203005	0.172216821063767	0.0463736350741065	-0.0297474888387468	1
ENSMUSG00000019846	Lama4	Male Only	765.211591279126	0.255464885916481	0.0120712850717723	0.0566599944660787	1
ENSMUSG00000019851	Perp	Male Only	169.690395189279	0.27546359391816	0.0333166268595873	0.120419586707329	1
ENSMUSG00000019872	Smpdl3a	Both	531.28107675388	0.367995554098927	2.00626888203889e-07	0.252137580521926	0.00800552338166337
ENSMUSG00000019888	Mgat4c	Male Only	284.3500568937	0.283242160001944	0.0116828120394115	0.106276568790026	1
ENSMUSG00000019889	Ptprk	Male Only	4603.26906788175	0.184354713681285	0.0482835571004562	0.0324911587788726	1
ENSMUSG00000019890	Nts	Male Only	662.947033917419	0.366518329110476	0.00125211525101334	0.11055620524913	1
ENSMUSG00000019935	Slc17a8	Male Only	381.745643490109	-0.343850973009249	0.0017668028454379	-0.261303144666291	0.162636450741932
ENSMUSG00000020096	Tbata	Male Only	132.167644931823	0.403068694454274	0.000737792791242894	0.285254074051058	0.144766460843233
ENSMUSG00000020098	Pcbd1	Both	207.865715082682	0.782013149868826	1.10908700518413e-16	0.556211287193825	3.67454177316141e-08
ENSMUSG00000020123	Avpr1a	Male Only	164.123169129188	0.311322370598236	0.0110989698145852	0.0835729624091436	1
ENSMUSG00000020133	2310011J03Rik	Male Only	400.463510707141	-0.22931019748964	0.0920878107447507	-0.0543693242132577	1
ENSMUSG00000020163	Uqcr11	Male Only	1399.47014272847	-0.233892893743577	0.0665507705262725	0.0731775029622335	1
ENSMUSG00000020189	Osbpl8	Male Only	2553.43320129758	0.172754875316117	0.012886333435575	0.000931542891758381	1
ENSMUSG00000020216	Jsrp1	Both	25.3811408401469	0.296456632672352	0.00609687833883701	0.242046438118506	0.00015476366889572
ENSMUSG00000020219	Timm13	Male Only	1099.24847516748	-0.213678500187517	0.0698780782397622	0.0918591601195256	1
ENSMUSG00000020253	Ppm1m	Male Only	609.005982711589	0.232447375980246	0.0399751504684964	0.120007587034619	1
ENSMUSG00000020256	Aldh1l2	Male Only	705.399593853652	0.258839432306791	0.0478314513511887	0.035080550178779	1
ENSMUSG00000020261	Slc36a1	Male Only	1837.71080938852	-0.209175268049749	0.00710098541762428	-0.0413860069041752	1
ENSMUSG00000020277	Pfkl	Male Only	2261.89480480682	-0.196826647279985	0.000145237537620963	-0.00690954873181205	1
ENSMUSG00000020299	4930524B15Rik	Male Only	14.1175605501627	0.277164372929731	0.000355651686544903	0.0962349051791744	0.640004953063522
ENSMUSG00000020431	Adcy1	Male Only	48108.2861258748	-0.160496196592386	0.0803413381696483	-0.0845761146457751	1
ENSMUSG00000020467	Efemp1	Male Only	19.4756502689057	-0.209209066805973	0.00465643697586752	0.0672812905883338	1
ENSMUSG00000020538	Srebf1	Male Only	1243.86463541447	0.174496359693565	0.0320070881261936	0.023279103444841	1
ENSMUSG00000020546	Stxbp4	Male Only	619.157501552867	0.255980023841863	0.0120907162628727	-0.00931372812629739	1
ENSMUSG00000020561	Polr1f	Male Only	332.937077424719	0.204536479646156	0.0905901501900281	-0.071496736596248	1
ENSMUSG00000020566	Atp6v1c2	Male Only	53.8769788518359	0.262148861837631	0.0488778213112738	0.0406170303010191	1
ENSMUSG00000020635	Fkbp1b	Male Only	1426.74578064354	-0.254817382150542	0.0158982552019625	-0.025413305662642	1
ENSMUSG00000020641	Rsad2	Male Only	7.97396350295599	-0.146460557217895	0.0993569843777902	-0.0882103323312605	1
ENSMUSG00000020658	Efr3b	Male Only	6205.05356842281	0.129754863675906	0.00283115038866211	0.0335621191117101	1
ENSMUSG00000020681	Ace	Male Only	405.082269151973	0.329394200696411	0.000482991498540842	0.188945564741527	0.461475491202217
ENSMUSG00000020785	Camkk1	Male Only	1161.56038180756	-0.196868601113761	0.0132124780918164	-0.00708947958879533	1
ENSMUSG00000020823	Sec14l1	Male Only	4986.98029594784	-0.100182213168384	0.0757506324029505	-0.0518714700575735	1
ENSMUSG00000020846	Rflnb	Both	1377.98109490214	0.297397520864232	3.98321762683516e-07	0.186141533004224	0.0392933107226916
ENSMUSG00000020886	Dlg4	Male Only	20542.1164243997	-0.171186333095142	0.0709364324023941	-0.0724033485978861	1
ENSMUSG00000020889	Nr1d1	Male Only	1177.40871140989	-0.242982461574957	0.0529498010456193	-0.127933935698999	1
ENSMUSG00000020890	Gucy2e	Both	86.6654258701855	0.291290675009425	0.0327391620992521	0.399244467833886	0.00328172248298116
ENSMUSG00000020892	Aloxe3	Male Only	304.220096828986	0.306997664176922	0.00353021423416487	0.133077924167435	0.964056810132182
ENSMUSG00000020926	Adam11	Male Only	3523.26537625146	-0.194386385936502	0.0288990505448273	0.00130139869280076	1
ENSMUSG00000020937	Plcd3	Male Only	552.356821175657	0.397100579974242	5.02821881302134e-06	0.00757536222342065	1
ENSMUSG00000020940	Efcab15	Male Only	72.7041895212717	0.274078924518103	0.0525336970700897	-0.00617837469124568	1
ENSMUSG00000020963	Tshr	Male Only	243.195142452721	0.372033995894757	0.000917639673070517	0.176874504583824	0.764461454518404
ENSMUSG00000021098	4930447C04Rik	Male Only	149.029361283441	0.215014263957815	0.0368538996922256	0.161150631269808	0.755956913546746
ENSMUSG00000021125	Arg2	Male Only	127.731351454099	0.245762465564226	0.0955882777771217	0.0575107278325083	1
ENSMUSG00000021136	Smoc1	Male Only	577.127623644134	0.225977759726357	0.0254050888724467	0.0593584871375289	1
ENSMUSG00000021185	Dglucy	Male Only	112.29782397639	0.369787649302431	0.00287086707270262	0.178376910461367	0.806009451837128
ENSMUSG00000021194	Chga	Male Only	3927.55792046734	-0.209879690444102	0.0197184315526377	-0.0247037372279604	1
ENSMUSG00000021278	Amn	Both	628.698744888968	0.925846267371579	2.81256141311397e-25	0.58810480393757	8.6702485187701e-10
ENSMUSG00000021290	Atp5mpl	Male Only	1625.10605653941	-0.166437599839817	0.084661679753115	0.0344276221743087	1
ENSMUSG00000021396	Nxnl2	Male Only	66.5733676833814	0.248655837148887	0.0934984630860921	0.116958840039051	1
ENSMUSG00000021464	Ror2	Male Only	99.7956372570939	0.336468305831345	0.00976366536813451	0.093697513987033	1
ENSMUSG00000021476	Habp4	Male Only	2576.04550896083	-0.23658163791306	0.0394340909397613	-0.0775871042884457	1
ENSMUSG00000021488	Nsd1	Male Only	5765.10292846921	0.113855156349852	0.0328219328404765	-0.00685621526582234	1
ENSMUSG00000021550	2210016F16Rik	Male Only	285.00232156602	0.309076956057863	0.0033034572993147	0.0991645683576647	1
ENSMUSG00000021567	Nkd2	Male Only	617.484450011089	0.351578173946361	0.000416089670667887	0.0733751191442803	1
ENSMUSG00000021606	Ndufs6	Male Only	649.407063508539	-0.247447330246623	0.0494244021231865	0.147734337693234	0.921021723655667
ENSMUSG00000021694	Ercc8	Male Only	524.386022996219	0.222322476811628	0.0157139219596701	-0.0130487226392024	1
ENSMUSG00000021758	Ddx4	Male Only	48.7615645998277	0.33704810153788	0.00661793019298872	0.0286959399535391	1
ENSMUSG00000021765	Fst	Male Only	85.1092562883895	0.240782113703042	0.0936550536433667	0.0989082974434398	1
ENSMUSG00000021803	Cdhr1	Male Only	554.477984523669	0.316838436342063	0.00938978223756297	0.133596303139803	1
ENSMUSG00000021903	Galnt15	Male Only	69.3009785893545	0.297997366413741	0.0238061009513681	0.172623225198764	0.883446154402907
ENSMUSG00000021948	Prkcd	Male Only	761.525703536619	0.392342128888283	9.20621382018253e-05	0.196923475667271	0.530904837125686
ENSMUSG00000022021	Diaph3	Male Only	159.237719963555	0.265378158516205	0.0462187795185378	0.093011710555311	1
ENSMUSG00000022026	Olfm4	Male Only	63.6499486547531	0.420462340346329	0.000333256756642257	0.147472849494731	1
ENSMUSG00000022096	Hr	Male Only	1081.42054495235	0.381662880843415	8.46174473564811e-06	0.096519370102724	1
ENSMUSG00000022199	Slc22a17	Male Only	12992.3184150314	-0.171763447831937	0.0417498228185498	-0.0105021897551702	1
ENSMUSG00000022203	Efs	Both	484.567775332374	0.610764212151006	8.86523019631099e-13	0.281170149882791	0.0434750414419014
ENSMUSG00000022208	Jph4	Male Only	15899.6732355164	-0.0870902872663149	0.0778802455360485	-0.0410370528470817	1
ENSMUSG00000022262	Dnah5	Male Only	355.019832840818	0.259030029750869	0.0491113432617987	0.0323371787129136	1
ENSMUSG00000022306	Zfpm2	Male Only	843.725614548801	0.183733510968673	0.046087313849163	-0.0374133850786687	1
ENSMUSG00000022335	Zfat	Male Only	230.737928851474	0.221982402619793	0.0959971078336785	-0.0250234718667759	1
ENSMUSG00000022414	Tab1	Male Only	805.952206787218	-0.143626144864004	0.0751919802392269	0.0175268036570532	1
ENSMUSG00000022416	Cacna1i	Male Only	3737.86639668153	-0.344089781134672	5.50584780439587e-06	-0.144895596277062	0.640004953063522
ENSMUSG00000022438	Parvb	Both	1110.33610618957	0.568800605955046	2.53466618527989e-23	0.303610040221969	1.55571854695142e-05
ENSMUSG00000022440	C1qtnf6	Both	637.242384612939	0.55531249923846	2.2603746904262e-10	0.312644000627938	0.0118425913100831
ENSMUSG00000022452	Smdt1	Male Only	1334.82785111885	-0.269420901122309	0.000505314088274572	0.0310124804353307	1
ENSMUSG00000022462	Slc38a2	Male Only	3935.9794879937	0.131093122580418	0.0460030726530714	0.00197631638815242	1
ENSMUSG00000022474	Pmm1	Male Only	2230.66900003116	-0.135088089827815	0.0988002771046031	-0.0122681833538101	1
ENSMUSG00000022490	Ppp1r1a	Male Only	2412.35508131905	-0.158527557329341	0.0709364324023941	-0.00499093330455874	1
ENSMUSG00000022619	Mapk8ip2	Male Only	8038.24609423567	-0.107063013550981	0.0419909040998999	-0.0112819945931743	1
ENSMUSG00000022634	Yaf2	Male Only	2115.48283107437	-0.134899230944027	0.0723981431221716	-0.0590593517667805	1
ENSMUSG00000022656	Nectin3	Male Only	1511.83090244644	0.153178143794982	0.0814504850191629	-0.0302769136926618	1
ENSMUSG00000022708	Zbtb20	Male Only	3761.42061387875	0.228820972718454	0.0132124780918164	0.0746210333976726	1
ENSMUSG00000022744	Cldnd1	Male Only	1781.91152943466	-0.115618292134439	0.0705572644806457	0.0139876548964995	1
ENSMUSG00000022773	Ypel1	Male Only	1953.25178320896	0.194667557261933	0.00024039980967203	0.0559772968176441	1
ENSMUSG00000022780	Meltf	Male Only	28.4358522131399	0.249667700546796	0.0359535961616336	0.101063717509929	1
ENSMUSG00000022883	Robo1	Male Only	3972.75007371026	0.243871871712235	0.00182573976241095	0.0933334266158285	1
ENSMUSG00000022887	Masp1	Male Only	800.440133567591	0.249683313009887	0.0157139219596701	0.0366565860546009	1
ENSMUSG00000022956	Atp5o	Male Only	2048.2569650052	-0.159701766403674	0.0637722811212646	0.00475561417476376	1
ENSMUSG00000022964	Tmem50b	Male Only	2495.57023765897	-0.152131026658728	0.0178553575233564	-0.0508634045286959	1
ENSMUSG00000023067	Cdkn1a	Male Only	1059.98015338244	0.369055811732187	0.000160391064821162	0.197033619502938	0.481381323324155
ENSMUSG00000023175	Bsg	Male Only	10332.4557954198	-0.144429627252132	0.0287108936833948	0.000847387975743187	1
ENSMUSG00000023236	Scg5	Male Only	2599.96207424799	-0.176525062556025	0.0415429655791804	-0.0612976571996047	1
ENSMUSG00000023367	Tmem176a	Male Only	176.936275181565	0.245562033279754	0.0734343424487999	0.154026734575903	0.923436115320164
ENSMUSG00000023411	Nfatc4	Male Only	176.189638487055	0.257785635783108	0.0814247429140571	0.267096806226259	0.238381252294358
ENSMUSG00000023484	Prph	Male Only	173.991189647292	0.471260151217081	3.26550848361861e-05	0.185804491496518	0.743462407504516
ENSMUSG00000023707	Ogfod2	Male Only	534.778430606981	-0.291564000596977	0.000860888768997826	-0.000676525397380408	1
ENSMUSG00000023919	Cenpq	Male Only	103.559316134823	-0.247734045297205	0.0964986459814258	-0.0752330169545936	1
ENSMUSG00000023942	Slc29a1	Both	730.249331888412	0.617633314544092	3.18432623836087e-15	0.323271897784426	0.00236474129167627
ENSMUSG00000023960	Enpp5	Male Only	4394.97578928239	-0.137747389824145	0.0468119077265669	-0.0401490257943697	1
ENSMUSG00000023965	Fbxl17	Male Only	2589.31169951797	-0.110189676232417	0.0665942946999185	-0.102846999049507	0.365173208433712
ENSMUSG00000023973	Cnpy3	Male Only	1007.60849995844	-0.146078994047603	0.0918076059836653	0.090899056294456	0.964056810132182
ENSMUSG00000023982	Guca1a	Male Only	6.61028921482528	0.235444429257064	0.0033034572993147	0.0690546135409128	1
ENSMUSG00000023995	Tspo2	Male Only	6.53873171931729	0.166106682206073	0.00854709111231172	0.106953448499153	0.317541602145437
ENSMUSG00000024008	Cpne5	Male Only	2233.93907521935	0.161010594991012	0.071469180024914	0.0936621386574405	0.981086452899915
ENSMUSG00000024011	Pi16	Male Only	54.6252303736558	0.615351813377592	2.1339327222613e-08	0.212813308900652	0.495062882014906
ENSMUSG00000024013	Fgd2	Male Only	194.818658917132	0.290731869776143	0.0349737489330589	-0.0196702681845428	1
ENSMUSG00000024036	Slc37a1	Male Only	190.201161916766	0.283273343216246	0.0407304206113772	0.115940807086117	1
ENSMUSG00000024064	Galnt14	Male Only	534.530202603629	-0.193560771882839	0.0727668122614259	-0.044097584940816	1
ENSMUSG00000024114	Prss41	Male Only	45.5481886189622	0.26003479926043	0.00587852963912953	0.0485201792905623	1
ENSMUSG00000024241	Sos1	Male Only	2420.55158355547	0.148915102615184	0.0153152470812655	-0.0266151721473178	1
ENSMUSG00000024266	Adad2	Male Only	10.0273131184149	0.237831254401964	0.00629854516576629	0.0190712617458556	1
ENSMUSG00000024293	Esco1	Male Only	551.20359715599	0.304622401798796	0.0194866789765078	-0.0425547293722323	1
ENSMUSG00000024319	Vps52	Male Only	2276.44913634689	-0.131059170608701	0.0493437782682146	-0.0768321187929707	0.934452300867438
ENSMUSG00000024395	Lims2	Male Only	198.922441138645	0.301193161443106	0.0252543273586089	0.195567209982892	0.705533554785741
ENSMUSG00000024411	Aqp4	Male Only	3729.54638357744	-0.193241709140108	0.0788866973265777	-0.00975499597056981	1
ENSMUSG00000024516	Sec11c	Male Only	795.946319014672	-0.215260151555047	0.0124831632493122	-0.0369834485742421	1
ENSMUSG00000024552	Slc14a2	Male Only	87.9103768392462	0.241190999657948	0.0967191295741411	-0.071263545572028	1
ENSMUSG00000024593	Megf10	Male Only	346.047128774429	0.316106371942221	0.00236510739764051	-0.0126170457173246	1
ENSMUSG00000024597	Slc12a2	Male Only	1329.26989210986	0.128924968724326	0.0725734289813287	-0.0525921144410407	1
ENSMUSG00000024862	Klc2	Male Only	4168.48486367249	-0.223681457323244	0.000968259760491385	-0.070912118999718	1
ENSMUSG00000024870	Rab1b	Male Only	3276.73888199759	-0.126801077905224	0.0862837686215031	-0.0474691615270009	1
ENSMUSG00000024883	Rin1	Both	228.184334536511	0.53147629072357	4.37128137965327e-07	0.369957437084724	0.00489037970941328
ENSMUSG00000024896	Minpp1	Male Only	1039.97176131295	-0.148079279675799	0.0856230865904412	-0.0296264161119104	1
ENSMUSG00000024907	Gal	Male Only	42.9757296181599	0.372516683343979	0.00214322816034339	0.255304055672564	0.160841927985252
ENSMUSG00000024955	Esrra	Male Only	795.346244475154	-0.215059098803317	0.0158271020634593	0.0966062114299548	1
ENSMUSG00000024990	Rbp4	Male Only	69.4589636871914	-0.30309247497523	0.012775168549682	-0.0336922297279096	1
ENSMUSG00000025034	Trim8	Male Only	3299.36639351026	-0.106253121982004	0.0668709633688481	-0.0294248633959209	1
ENSMUSG00000025038	Efhc2	Male Only	71.7165133426157	0.300914798632852	0.0280682724536732	0.106744003149102	1
ENSMUSG00000025081	Tdrd1	Both	147.648362444157	0.385353421245507	0.00190146958801017	0.313566670953009	0.0382886333081634
ENSMUSG00000025104	Hdgfl3	Male Only	4816.10394537066	0.131200868643904	0.0460360804422206	0.0256240338311895	1
ENSMUSG00000025135	Anapc11	Male Only	1341.10025813418	-0.140532562461014	0.0717484320273076	0.00459580992015056	1
ENSMUSG00000025189	Cnnm1	Male Only	790.896192587346	-0.209805666503843	0.0453607853257024	-0.053982706130478	1
ENSMUSG00000025204	Ndufb8	Male Only	1260.48200621833	-0.204916283564136	0.0529498010456193	0.0742684080935496	1
ENSMUSG00000025221	Kcnip2	Male Only	2195.89502907384	-0.322942580519811	0.000112795446434818	-0.103226368742205	1
ENSMUSG00000025371	Chmp6	Male Only	630.419539265777	-0.187524627040385	0.0829120026462421	-0.0183239586277728	1
ENSMUSG00000025372	Baiap2	Male Only	2877.72606084387	-0.14994356914952	0.0331986989168034	-0.0337065739753378	1
ENSMUSG00000025375	Aatk	Male Only	6596.7539380012	-0.123214020908217	0.0751919802392269	-0.0214219211253349	1
ENSMUSG00000025495	Ptdss2	Male Only	1197.41362814075	-0.182204814212001	0.0274280029003388	-0.0257840070303709	1
ENSMUSG00000025499	Hras	Male Only	2857.62799558259	-0.160896323336131	0.0182627944515991	-0.0413340249874967	1
ENSMUSG00000025512	Chid1	Male Only	1019.84470367504	-0.183603560211579	0.0306606102328975	-0.0499096291795425	1
ENSMUSG00000025544	Tm9sf2	Male Only	2086.84151215977	-0.152356148223762	0.0411896181994908	-0.028438044225038	1
ENSMUSG00000025557	Slc15a1	Male Only	24.5233558890463	-0.208286619158302	0.0438052987933405	0.0146261532990851	1
ENSMUSG00000025572	Tmc6	Male Only	50.3631389706769	-0.268593215457819	0.0503259116713858	0.104255531654877	1
ENSMUSG00000025576	Rbfox3	Male Only	6235.8951732793	-0.166282824434204	0.0369067992325747	-0.0843404547735224	1
ENSMUSG00000025579	Gaa	Both	5118.88986663796	0.530864409571126	5.7827683903799e-15	0.316711058455833	0.000163868975706607
ENSMUSG00000025586	Cpeb1	Male Only	316.545929756344	0.60940021560213	1.98491748138933e-10	0.253872618147163	0.229722540414528
ENSMUSG00000025592	Dach2	Male Only	190.105944185601	0.612384530323192	9.4262400188241e-10	0.180240324423529	0.792416949767042
ENSMUSG00000025608	Podxl	Male Only	774.502926357334	0.198581835309077	0.0288613717468404	0.0456659421844451	1
ENSMUSG00000025626	Phf6	Male Only	1229.55926633638	0.206640078879299	0.0316730895924353	-0.0388929458165174	1
ENSMUSG00000025665	Rps6ka6	Male Only	551.034165454252	0.232815442710841	0.0663129893356848	0.0263896216492293	1
ENSMUSG00000025812	Pard3	Male Only	587.941156037732	0.215997705463749	0.0358468286519657	0.0439570550575833	1
ENSMUSG00000025858	Get4	Male Only	1113.19561785164	-0.189421411975697	0.0201092276845085	-0.0480374404001431	1
ENSMUSG00000025867	Cplx2	Male Only	32664.8977230332	-0.159027710922087	0.0528980705460103	-0.103031678865471	0.829618577716962
ENSMUSG00000025933	Tmem14a	Male Only	268.155255307738	-0.223895844902544	0.0929250308847515	0.0565806430525912	1
ENSMUSG00000026062	Slc9a2	Male Only	108.405771240958	0.278807113916533	0.0491113432617987	-0.00512817545615946	1
ENSMUSG00000026077	Npas2	Male Only	942.397208160149	-0.171518476293683	0.0919548115144811	-0.179463452440645	0.270347375546244
ENSMUSG00000026117	Zap70	Male Only	82.2919229086748	0.407529514130298	0.000716008724970472	0.116471602754796	1
ENSMUSG00000026177	Slc11a1	Male Only	39.0302608601488	0.269776867085197	0.0328273365746454	0.112831909076099	1
ENSMUSG00000026185	Igfbp5	Male Only	7401.01905671985	-0.175145345937029	0.00716691548211252	-0.1128129493791	0.560018692090491
ENSMUSG00000026201	Stk16	Male Only	1144.13744850878	-0.163062847692824	0.0640229009755457	-0.00359004763923935	1
ENSMUSG00000026247	Ecel1	Both	262.567957789502	0.472340914483111	4.17130267251667e-05	0.31325938705494	0.0512779641672072
ENSMUSG00000026249	Serpine2	Male Only	4265.15184925632	-0.166433392717235	0.0491113432617987	-0.0466097466578776	1
ENSMUSG00000026305	Lrrfip1	Male Only	1482.44655256068	-0.180899637619976	0.00250866694667022	0.0111484848721253	1
ENSMUSG00000026313	Hdac4	Female Only	1738.37188228028	-0.0577225900048426	0.592747808639075	-0.17036095228458	0.0187191405126503
ENSMUSG00000026344	Lypd1	Male Only	1108.62042283387	-0.255284649503989	0.0805317351212159	-0.107823159987535	1
ENSMUSG00000026393	Nek7	Male Only	430.148393362033	-0.222577864689463	0.0934984630860921	-0.0924612071273354	1
ENSMUSG00000026399	Cd55	Male Only	198.836939070733	-0.294520964372943	0.00974426176386129	-0.015494779044686	1
ENSMUSG00000026425	Srgap2	Male Only	6926.72791247201	0.144495862190928	0.0634108282050726	0.0185512622885587	1
ENSMUSG00000026456	Cyb5r1	Male Only	283.652569320819	-0.224006749712641	0.0566896041943544	-0.100560847048112	1
ENSMUSG00000026504	Sdccag8	Male Only	1255.37198396186	-0.21070937083157	0.00182573976241095	-0.0744456660929552	1
ENSMUSG00000026655	Fam107b	Male Only	578.535619659712	0.327496677536635	7.42646235279722e-05	0.0412055402602938	1
ENSMUSG00000026664	Phyh	Both	1027.45367828143	0.475350108058835	1.03697645581493e-13	0.310232597323183	6.33659158076383e-05
ENSMUSG00000026860	Sh3glb2	Male Only	2985.87686876928	-0.155878856780518	0.0662091602056132	-0.00847722585643045	1
ENSMUSG00000026922	Agpat2	Male Only	48.5366193242626	0.449517404956765	7.42646235279722e-05	0.210674822479702	0.501715307102241
ENSMUSG00000026950	Neb	Male Only	292.021572724887	0.385726475982278	6.79955796429308e-05	0.0433338803536779	1
ENSMUSG00000027015	Cybrd1	Male Only	550.963830700827	0.190629004081407	0.0897402334661205	0.00831589630109911	1
ENSMUSG00000027071	P2rx3	Male Only	20.8068454389242	-0.206532949241528	0.0579256707020035	0.0242960058897023	1
ENSMUSG00000027078	Ube2l6	Male Only	130.849207602316	0.254106130174801	0.0814504850191629	0.174198828462872	0.82339486624432
ENSMUSG00000027175	Tcp11l1	Male Only	1313.24407119249	0.256765508147877	0.0709364324023941	-0.0965884235506424	1
ENSMUSG00000027221	Chst1	Male Only	3334.31672247796	-0.1690205511194	0.0271496104028891	-0.0771305755560382	1
ENSMUSG00000027224	Duoxa1	Male Only	30.1959330763939	0.248315392381072	0.0369084280242544	0.211774924199415	0.317541602145437
ENSMUSG00000027239	Mdk	Female Only	331.223931789454	0.115939531534565	0.546110044919849	0.3050569026837	0.0281337314661263
ENSMUSG00000027297	Ltk	Male Only	144.802667329639	0.635195491613791	1.16574933562955e-10	0.279771954894288	0.155134732914454
ENSMUSG00000027318	Adam33	Male Only	29.4457613393138	0.216587268473138	0.0878003795825242	0.191451146622836	0.410038487270527
ENSMUSG00000027329	Spef1	Both	670.476117861722	-0.339237838092774	1.99070715964539e-05	-0.230031485342071	0.061036893099431
ENSMUSG00000027350	Chgb	Male Only	5599.95908338234	-0.195493298612878	0.0809155340910452	-0.0516896026863708	1
ENSMUSG00000027368	Dusp2	Male Only	151.377774320143	0.276551825260253	0.0378950592669075	0.283112642059348	0.1270302373781
ENSMUSG00000027408	Cpxm1	Both	543.18939603463	0.293497763002326	9.73507399941111e-05	0.242144236584973	0.0137551410572576
ENSMUSG00000027420	Bfsp1	Male Only	94.9713905864496	0.442666007589212	0.00012696159538213	0.114234660872626	1
ENSMUSG00000027520	Zdbf2	Male Only	1284.90090239455	0.263968107966844	0.00104982563218122	0.10536168739026	0.964227476427563
ENSMUSG00000027570	Col9a3	Both	1140.81462021743	0.533393787853924	1.36689038243072e-09	0.441448556055286	9.02346941549826e-06
ENSMUSG00000027750	Postn	Male Only	147.176782751922	-0.320745086318829	0.00977282567117034	-0.135994795981419	1
ENSMUSG00000027788	Otol1	Both	13.2788604069532	0.586871565320229	1.98928900121148e-08	0.202771888607202	0.000570513172291222
ENSMUSG00000027894	Slc6a17	Male Only	9056.42437969186	-0.146536403079002	0.0654091848151435	-0.0526682420933891	1
ENSMUSG00000027907	S100a11	Male Only	186.70695057081	0.339510422609482	0.00802360830336461	0.258716284097606	0.258573677078939
ENSMUSG00000027932	Slc27a3	Male Only	750.651376191008	0.253525308372725	0.0128044368841963	0.226083693265465	0.152199211612762
ENSMUSG00000027978	Prss12	Male Only	956.350726651639	0.211730238156706	0.00771285695713349	0.161037474698683	0.307564250503205
ENSMUSG00000028004	Npy2r	Male Only	257.173752573999	-0.236329294849985	0.0481886250265049	-0.0880267280409909	1
ENSMUSG00000028013	Ppa2	Male Only	719.62654099969	0.190004320608139	0.0255121900708038	0.180787685198812	0.165780879336331
ENSMUSG00000028063	Lmna	Male Only	1000.32215962837	-0.163638819214617	0.0645549555198331	-0.0936476950998605	0.980455463105039
ENSMUSG00000028133	Rwdd3	Male Only	172.97951165506	0.310848100010256	0.00986047152340202	0.160630317256826	0.880826652393255
ENSMUSG00000028167	Bdh2	Male Only	7.7546771005374	0.138137573600144	0.0918076059836653	0.0326432075652172	1
ENSMUSG00000028194	Ddah1	Male Only	5494.32280874933	0.132936042151096	0.00353021423416487	0.0544057143718358	1
ENSMUSG00000028226	Mmp16	Male Only	1400.78080596946	0.20596437087396	0.0407211457289661	0.0845035856948458	1
ENSMUSG00000028289	Epha7	Male Only	2734.40223497062	0.209345585001862	0.000580767295730841	0.0428830846902166	1
ENSMUSG00000028399	Ptprd	Male Only	9401.06816154497	0.104817604178184	0.0709364324023941	0.0342448624793219	1
ENSMUSG00000028403	Zdhhc21	Male Only	2481.42469651806	-0.159137903722049	0.0448875203909271	-0.054353209338412	1
ENSMUSG00000028414	Fktn	Male Only	1397.41410986045	-0.185523169575106	0.0690748408717827	0.0935023186778196	1
ENSMUSG00000028464	Tpm2	Male Only	66.1055575184378	0.50784059862228	4.37801760586592e-06	-0.010768402688717	1
ENSMUSG00000028469	Npr2	Male Only	1064.44284638916	0.355345141142778	0.000207160408652091	0.114534098982799	1
ENSMUSG00000028475	Spaar	Both	21.8999707040609	0.261286348336237	0.0455804109443723	0.26792476022924	0.00261664722856291
ENSMUSG00000028538	St3gal3	Male Only	1079.1673493344	-0.161154803616486	0.0691619497504806	-0.0333232526219712	1
ENSMUSG00000028583	Pdpn	Male Only	194.052545138393	0.270116225226806	0.0351568251854953	-0.0968845171662975	1
ENSMUSG00000028610	Dmrtb1	Male Only	152.695041878845	0.266020505637068	0.073056873769564	0.191564921068219	0.695437322994783
ENSMUSG00000028626	Col9a2	Both	535.855790099085	0.805132362301174	8.81578791570708e-27	0.593167607736148	2.02718774896525e-13
ENSMUSG00000028631	Kcnq4	Both	896.302137874589	0.553702472320986	3.93342665163509e-15	0.28162320084193	0.00406696582602872
ENSMUSG00000028654	Mycl	Male Only	2105.40592674448	0.164682561925951	0.0462187795185378	-0.05333886468664	1
ENSMUSG00000028691	Prdx1	Male Only	2629.73104848021	0.139343876873029	0.0532572453170168	0.00977618668878316	1
ENSMUSG00000028782	Adgrb2	Male Only	11708.9116459034	-0.0915173935079086	0.0919548115144811	-0.054761956164715	0.988755081178919
ENSMUSG00000028785	Hpca	Male Only	6567.57919433611	-0.212968504615387	0.0764631062256302	-0.0379375784540332	1
ENSMUSG00000028789	Azin2	Male Only	361.44261388386	-0.247807509832532	0.0687015722753577	0.0191883779538123	1
ENSMUSG00000028813	CK137956	Male Only	115.740898784081	-0.301431140889314	0.0251350213387581	-0.114062045788881	1
ENSMUSG00000028836	Slc30a2	Both	70.0670658830712	0.669805710090223	2.15123850849947e-10	0.409062305722936	0.00015476366889572
ENSMUSG00000028845	Tekt2	Both	62.8224799342658	0.712367031435491	6.56423003838363e-13	0.288225548722175	0.0368069802407029
ENSMUSG00000028876	Epha10	Male Only	684.331322437414	0.230537866936831	0.0345441231093691	0.0965236845338532	1
ENSMUSG00000028909	Ptpru	Male Only	1621.74898809433	-0.349056993593425	9.3898327816766e-08	-0.142682249619746	0.494899887684159
ENSMUSG00000028919	Arhgef19	Female Only	98.5852573481833	0.0879135983233002	0.739432511874773	0.346249318257928	0.0205217622026275
ENSMUSG00000028969	Cdk5	Male Only	2150.83943559113	-0.151693314313869	0.0103313066897592	-0.0341251815482609	1
ENSMUSG00000029054	Gabrd	Male Only	290.430162092917	-0.299977784783912	0.0197590484765989	-0.145676939545317	0.989005263291482
ENSMUSG00000029134	Plb1	Both	239.864283851881	1.1915902720343	4.86312765801713e-36	0.700232583828098	6.56210081442134e-13
ENSMUSG00000029219	Slc10a4	Both	272.908203416044	0.981817314958147	1.93347634644008e-28	0.562115268989406	8.88714353195365e-09
ENSMUSG00000029245	Epha5	Male Only	7568.10318392852	0.166143924071456	0.00520816546746315	0.0984849710879211	0.640004953063522
ENSMUSG00000029335	Bmp3	Male Only	609.920348240164	0.212373183954948	0.0506836716503837	0.118416124810623	0.967966597256723
ENSMUSG00000029343	Crybb1	Both	108.020749311457	0.339950705631063	0.00894474846261445	0.315032076398362	0.062594539840612
ENSMUSG00000029348	Asphd2	Male Only	2443.3501173128	-0.240293126784428	2.81645930714415e-05	-0.0774645935813278	0.99207700098098
ENSMUSG00000029369	Afm	Male Only	7.86140389088269	0.104748083810146	0.083489477311172	0.0981258701582407	0.838249436628029
ENSMUSG00000029423	Piwil1	Male Only	41.804084703616	0.29433898598205	0.0276568604469175	0.196034706060097	0.611713092531922
ENSMUSG00000029455	Aldh2	Male Only	1502.64945186467	0.220336884775641	0.00182892358597865	0.143379546863658	0.400434108013527
ENSMUSG00000029503	P2rx2	Both	281.46927026454	0.82222230667819	4.29481907698699e-17	0.410292072041952	0.00109173007882986
ENSMUSG00000029575	Mmab	Male Only	1053.10797691153	-0.183736995516731	0.0125130524771649	0.048584133376366	1
ENSMUSG00000029598	Plbd2	Male Only	1523.08634669679	-0.211335478576397	0.0385403363797889	-0.0617476493186456	1
ENSMUSG00000029622	Arpc1b	Male Only	446.513088931972	0.29022202515594	0.00382129659770506	0.238693297403551	0.136003047522162
ENSMUSG00000029657	Hsph1	Both	5645.94391851264	-0.320703459943857	2.35436337648438e-14	-0.170870009184343	0.00281269909223663
ENSMUSG00000029658	Wdr95	Both	73.3806577764123	0.863581864945313	3.46656489498783e-18	0.365636299497296	0.00484019419731416
ENSMUSG00000029659	Medag	Male Only	48.8709947643806	0.492600728976837	5.60826265689197e-05	0.00954157334774947	1
ENSMUSG00000029695	Aass	Male Only	26.2864445359397	0.238120364558028	0.0615015869897956	0.0580442490657127	1
ENSMUSG00000029699	Ssc4d	Male Only	63.4721776401963	0.275326154617928	0.0605796711290634	0.239995939892076	0.393754401202972
ENSMUSG00000029705	Cux1	Male Only	3704.20682916229	-0.117313406604666	0.0420643656233782	-0.0867632686483423	0.625787017538901
ENSMUSG00000029716	Tfr2	Male Only	468.093120772765	0.531051339864171	7.50559449090727e-10	0.190900999053314	0.515200109531896
ENSMUSG00000029810	Tmem176b	Male Only	493.874743755517	0.306973224610338	0.000801299217765927	0.0887000165133642	1
ENSMUSG00000030083	Abtb1	Male Only	480.462141785199	-0.227041982258858	0.0420643656233782	-0.0312462222411054	1
ENSMUSG00000030096	Slc6a6	Male Only	7028.03307543254	0.0905598139976419	0.0432087324046219	0.0363751431782222	1
ENSMUSG00000030111	A2m	Male Only	178.97355260547	0.250333661336162	0.0861843886288105	0.12449266947298	1
ENSMUSG00000030120	Mlf2	Male Only	9542.44589951509	-0.132236003431571	0.0562361779329621	0.0037363157803503	1
ENSMUSG00000030123	Plxnd1	Male Only	8077.65278486348	-0.10993540823318	0.0436994657401775	-0.00832339283719637	1
ENSMUSG00000030127	Cops7a	Male Only	1567.06168883444	-0.230312837588934	0.00307256788361804	-0.0961541868668429	0.983888515820558
ENSMUSG00000030226	Lmo3	Male Only	5463.8872041935	0.170391467958634	0.00375401202550918	0.0714960878100111	0.99207700098098
ENSMUSG00000030255	Sspn	Male Only	230.892685413414	0.253402116911977	0.065624344271323	0.102359567841303	1
ENSMUSG00000030272	Camk1	Both	1947.41996901904	0.129893076200859	0.0913266912197302	0.166455094529704	0.054959604746455
ENSMUSG00000030339	Ltbr	Male Only	242.694722862685	0.30977611225224	0.00564623576018488	0.131293214040237	1
ENSMUSG00000030340	Scnn1a	Male Only	144.283372809958	0.261182693268551	0.0662091602056132	0.0277601813069861	1
ENSMUSG00000030342	Cd9	Male Only	887.318981553304	-0.242620188544661	0.00873944038819062	0.0121616035568951	1
ENSMUSG00000030352	Tspan9	Male Only	2206.85857926087	-0.217024925113726	0.00271310060416782	-0.0332385522358018	1
ENSMUSG00000030397	Mark4	Male Only	5238.34447489592	-0.102975447968541	0.0142595379540367	-0.0425888261238301	1
ENSMUSG00000030406	Gipr	Male Only	472.776497846594	0.214329492174405	0.0646525831784806	0.143451079133236	0.955065682994427
ENSMUSG00000030431	Tmem238	Male Only	224.19197176343	0.302747475830684	0.00873540254415714	0.04441757856188	1
ENSMUSG00000030544	Mesp1	Male Only	8.97985934918503	0.168142155424345	0.0683874367900264	0.0723936919140107	0.996046779226018
ENSMUSG00000030549	Rhcg	Both	71.8241651079898	0.295276928442808	0.0230886994041175	0.305367630890705	0.0703405581595839
ENSMUSG00000030592	Ryr1	Male Only	739.600689097824	0.348272703040026	0.00406661173883066	0.155258975639418	0.967966597256723
ENSMUSG00000030598	Fbxo17	Male Only	80.5413110464356	0.410805486608952	0.000761520456217236	0.228085357175611	0.457116897654541
ENSMUSG00000030606	Hapln3	Male Only	149.385561100982	0.636224871587874	8.66888109239617e-10	0.285927730710226	0.136003047522162
ENSMUSG00000030630	Fah	Male Only	400.331755117663	0.243907583344657	0.0314723944986753	0.153849954011503	0.782493013783798
ENSMUSG00000030683	Sez6l2	Male Only	7438.92431776411	-0.137498299668927	0.0316730895924353	-0.0541160555899332	1
ENSMUSG00000030718	Ppme1	Male Only	3282.94894738246	-0.0991039608258197	0.0858684712935259	0.0188179730271187	1
ENSMUSG00000030792	Dkkl1	Male Only	381.328611893429	0.492648702765665	1.60312212407051e-07	0.224409085458489	0.333594484730238
ENSMUSG00000030800	Prss8	Male Only	28.4078920144084	0.280622094734692	0.0123781334819424	0.0347022201760686	1
ENSMUSG00000030862	Cpxm2	Male Only	122.799268067335	0.402957095492272	0.000425846115455434	0.20809631205277	0.574332365657899
ENSMUSG00000031026	Trim66	Male Only	441.507047753349	0.421944045113865	4.90880091743397e-05	0.195842382567839	0.594038466209202
ENSMUSG00000031027	Stk33	Both	69.4716275271949	0.43505070333328	0.000353805856850033	0.325648251083574	0.0281337314661263
ENSMUSG00000031066	Usp11	Male Only	2368.02355299728	-0.155192965548961	0.0240546984784774	-0.0872305623746955	0.883664800704576
ENSMUSG00000031093	Dock11	Male Only	530.292626667095	0.235035462010063	0.0123449083927424	-0.00388806358118708	1
ENSMUSG00000031149	Praf2	Male Only	848.358677217457	-0.234174614325198	0.003601987064149	-0.0387209929516775	1
ENSMUSG00000031189	Aff2	Male Only	712.103296375166	0.221575442983068	0.025525763864094	0.0691181961041614	1
ENSMUSG00000031231	Cox7b	Male Only	2001.42127455081	-0.178271509506035	0.0544845257352446	0.0341592617111099	1
ENSMUSG00000031298	Adgrg2	Male Only	207.280962523089	0.381733839721486	0.000956193198267771	0.153304480919474	0.948396980544233
ENSMUSG00000031392	Irak1	Male Only	920.71545458423	0.243754353944947	0.00739518341665285	0.152716183863911	0.603767713026477
ENSMUSG00000031393	Mecp2	Male Only	5303.23892186388	0.113808073581652	0.0823450349361042	0.0214078580564849	1
ENSMUSG00000031425	Plp1	Male Only	702.81416077532	-0.244157679960255	0.0643408024069188	-0.14265819329733	0.990172220754103
ENSMUSG00000031548	Sfrp1	Male Only	945.50181494083	0.365517225781816	0.00055759332471385	0.0516753567437039	1
ENSMUSG00000031592	Pcm1	Male Only	3418.80408242574	0.160693576701587	0.0125130524771649	0.0451785803072435	1
ENSMUSG00000031642	Sh3rf1	Male Only	1847.19890824171	0.164706277606341	0.00591502405865737	0.056109245019101	1
ENSMUSG00000031659	Adcy7	Both	723.582684069886	0.534421408468396	1.04188829555669e-13	0.386690950265201	3.23720886390411e-06
ENSMUSG00000031701	Dnaja2	Male Only	3725.83217067795	-0.108269446808799	0.0918076059836653	-0.0338971454019062	1
ENSMUSG00000031740	Mmp2	Male Only	182.447312338205	0.294504723222815	0.0237243956884902	0.0334395683533191	1
ENSMUSG00000031785	Adgrg1	Both	4401.94413439811	0.380859183156312	1.11328208118411e-19	0.144520224221443	0.0411906465836435
ENSMUSG00000031818	Cox4i1	Male Only	6599.19998320539	-0.137202900676576	0.0664386207601327	0.0227635827316191	1
ENSMUSG00000031820	Babam1	Male Only	1125.75175617297	-0.137660008295416	0.0726376381163883	-0.0584122343621439	1
ENSMUSG00000031824	6430548M08Rik	Male Only	3495.59274345196	-0.137282852288879	0.0488778213112738	-0.0366451667303086	1
ENSMUSG00000031842	Pde4c	Male Only	17.210782372302	0.159550971665822	0.083489477311172	0.0908365346907315	1
ENSMUSG00000031952	Chst5	Male Only	44.7646516151281	0.544725786098507	5.43880410093814e-07	0.167745018843182	0.743367328278268
ENSMUSG00000031972	Acta1	Both	259.035383055954	0.906021199024188	3.35183700081728e-23	0.507653336909912	1.16442232599517e-06
ENSMUSG00000031993	Snx19	Male Only	1491.3815885072	-0.166186134914283	0.0349737489330589	-0.077738309293316	1
ENSMUSG00000032038	St3gal4	Male Only	420.725533526102	-0.202111617597713	0.0378373938556837	0.117882795557335	0.915366033783727
ENSMUSG00000032076	Cadm1	Male Only	7512.74232854262	0.129828997454471	0.0563875252823002	0.0204182054844974	1
ENSMUSG00000032238	Rora	Male Only	718.091789105418	-0.225604461854761	0.0702056159760154	-0.152309677369455	0.833551311565176
ENSMUSG00000032269	Htr3a	Male Only	95.5449151327152	0.295824689267629	0.0385403363797889	0.0153330591801167	1
ENSMUSG00000032303	Chrna3	Both	249.845803402517	0.437539001534965	3.62688473546547e-05	0.300513217763468	0.0621542787905819
ENSMUSG00000032306	Mpi	Male Only	937.541567621735	-0.163179195411691	0.0805317351212159	-0.0276555425060733	1
ENSMUSG00000032333	Stoml1	Male Only	1917.36304702682	-0.153534132991261	0.017493665468838	-0.0211474889153399	1
ENSMUSG00000032334	Loxl1	Male Only	157.154030583803	0.414776002067419	0.000481851618640845	0.207202884483036	0.614893976787725
ENSMUSG00000032396	Dis3l	Male Only	800.540044788011	-0.249574189232534	0.00182573976241095	-0.0995358635834729	0.990172220754103
ENSMUSG00000032491	Nradd	Both	87.6715975117839	0.621448682935175	1.55585330498829e-09	0.324441812879138	0.0160837608536752
ENSMUSG00000032492	Pth1r	Male Only	326.724425885252	0.389455732716865	0.000203060528389207	0.266594778955122	0.13936461046073
ENSMUSG00000032500	Dclk3	Male Only	579.316706540675	-0.217781161140535	0.0572727720727146	-0.028130962378663	1
ENSMUSG00000032513	Gorasp1	Male Only	692.860832276118	-0.161811932000753	0.0789689684392351	-0.0768153755986292	1
ENSMUSG00000032527	Pccb	Male Only	1447.59252361096	-0.16261115238389	0.0134982026358457	-0.0250643356210725	1
ENSMUSG00000032528	Vipr1	Male Only	138.460535889839	-0.279329994631142	0.040787576488049	-0.101180331358641	1
ENSMUSG00000032531	Amotl2	Male Only	978.841538725397	0.187439384148207	0.0889275870398887	-0.00877188003925863	1
ENSMUSG00000032547	Ryk	Male Only	935.734607528211	0.226062036909346	0.0248268857229553	-0.0335282056702083	1
ENSMUSG00000032657	Fam189b	Male Only	1555.63015442582	0.227366757263621	0.00427302037483548	0.140593196730007	0.560018692090491
ENSMUSG00000032740	Ccdc88a	Male Only	5442.93474475443	0.123690603210553	0.0687015722753577	-0.0298060266994268	1
ENSMUSG00000032850	Rnft2	Male Only	3902.6915445435	-0.131328974474462	0.0963395376456514	-0.0402954893654203	1
ENSMUSG00000032899	Styk1	Male Only	122.075143143114	0.304581772750962	0.0218517086926769	0.161318307490745	0.931626586286778
ENSMUSG00000032936	Camkv	Male Only	15672.9144319524	-0.14041861452031	0.00596975173365124	-0.0176618068806599	1
ENSMUSG00000033004	Mycbp2	Male Only	12064.7951485374	0.11954858369571	0.0662812792524695	0.0205268722152269	1
ENSMUSG00000033075	Senp1	Male Only	571.25532921281	0.185082028212158	0.0902486842866647	0.0281568133757827	1
ENSMUSG00000033111	3830406C13Rik	Male Only	487.268266077494	-0.211318220633137	0.0321608090096964	-0.0299903796482882	1
ENSMUSG00000033128	Gga1	Male Only	1920.7328635193	-0.139496663310229	0.0374115260475475	-0.0737034369145848	0.983513021323599
ENSMUSG00000033170	Card10	Male Only	207.058058503226	0.278770025264219	0.0457787781413607	0.201829550326385	0.640004953063522
ENSMUSG00000033249	Hsf4	Male Only	23.7503522437421	0.364007896485729	0.000494158490418768	0.151693417688886	0.780042153236156
ENSMUSG00000033256	Shf	Male Only	916.84802412406	-0.222539191368891	0.0317647798321536	0.00810764536593986	1
ENSMUSG00000033268	Duox1	Male Only	41.1858241834898	0.309816067370704	0.0125130524771649	0.208996679252158	0.522687821891256
ENSMUSG00000033287	Kctd17	Male Only	2735.40271723523	-0.151428210758124	0.0144388661934281	-0.0807926393068917	0.884202110294282
ENSMUSG00000033307	Mif	Male Only	5396.1744110072	-0.123320220349035	0.0562361779329621	-0.025962080312768	1
ENSMUSG00000033327	Tnxb	Both	457.159311710551	1.4594115505133	1.50313948039506e-54	0.631058611562323	3.84777492334454e-10
ENSMUSG00000033361	Prrg3	Male Only	1446.33127278175	0.258306107419032	8.39862935464237e-05	0.109198710866182	0.762286591119562
ENSMUSG00000033379	Atp6v0b	Male Only	3633.04258032464	-0.144502034658315	0.012886333435575	-0.0191771053813247	1
ENSMUSG00000033491	Prss35	Male Only	476.604242938636	-0.253540083195128	0.029534134356817	-0.163593823493843	0.735105098080138
ENSMUSG00000033585	Ndn	Both	7971.00258400168	0.151017607430414	0.0814911492506785	0.230154561096025	0.00415167788005959
ENSMUSG00000033597	Caskin1	Male Only	7459.6847626988	-0.120131877298111	0.0349737489330589	-0.0238124469383919	1
ENSMUSG00000033671	Cep350	Male Only	1877.85892461666	0.231946958879661	0.000318387193038078	0.00671261136724454	1
ENSMUSG00000033685	Ucp2	Male Only	627.3368107415	0.401695508543201	2.50867710612894e-08	0.168048906930896	0.414041868866755
ENSMUSG00000033721	Vav3	Male Only	130.700724417452	0.327158132565272	0.00805029562276595	0.124787083172304	1
ENSMUSG00000033722	BC034090	Male Only	168.451778054665	0.506729629537498	4.06198680000866e-06	0.288482931887442	0.136003047522162
ENSMUSG00000033726	Emx1	Male Only	820.129565440801	-0.192459114985024	0.0689792226173014	-0.0217241166273845	1
ENSMUSG00000033728	Lrrc14	Male Only	700.593208797186	-0.178245000580197	0.0467684864996286	-0.0747550158441799	1
ENSMUSG00000033799	Tasor2	Male Only	1028.21542199062	0.193040776362864	0.090371254779156	0.0344098509267399	1
ENSMUSG00000033805	Ephx4	Male Only	346.368967848365	-0.273813338300983	0.0295600964558059	-0.0472471363782797	1
ENSMUSG00000033819	Ppp1r16a	Male Only	1849.72856214862	-0.121939124054945	0.0566896041943544	-0.0229210711624257	1
ENSMUSG00000033910	Gucy1a1	Male Only	4769.811561078	0.163141636050956	0.0823450349361042	0.0315480829439546	1
ENSMUSG00000033964	Zbtb41	Male Only	1619.40088811459	0.236389770202992	0.00194780822733891	0.0127036721286184	1
ENSMUSG00000033965	Slc16a2	Male Only	3378.40308212893	0.129924515612631	0.0488778213112738	0.0128437136303933	1
ENSMUSG00000034158	Lrrc58	Female Only	2382.62902848282	-0.0213274975501692	0.881831842971075	-0.139834770894515	0.0782117757207178
ENSMUSG00000034201	Gas2l1	Male Only	1187.55988745088	-0.156949509974236	0.0569908022263127	-0.0801683129658935	1
ENSMUSG00000034226	Rhov	Female Only	498.99196777385	0.0205150108704498	0.936158028676652	0.219601947142279	0.097671548740952
ENSMUSG00000034254	Agpat1	Male Only	3771.41493808445	-0.148678015178456	0.0125130524771649	-0.0583759912023989	1
ENSMUSG00000034255	Arhgap27	Both	319.773751428716	0.846374014500086	1.23713976592511e-18	0.369587682527965	0.00426865934759719
ENSMUSG00000034282	Evpl	Male Only	176.798189482535	0.406970215788104	0.000711722706086821	0.276545843015121	0.173847755616376
ENSMUSG00000034297	Med13	Male Only	2892.25566800164	0.149123201528601	0.070773110402778	-0.0711457305431871	1
ENSMUSG00000034413	Neurl1b	Male Only	2873.40862352755	-0.161155131931202	0.0562859170544219	-0.0840456479505582	1
ENSMUSG00000034449	Dhrs11	Male Only	124.309398897676	0.272317033453593	0.0497807298268373	0.127093779761148	1
ENSMUSG00000034463	Scara3	Male Only	495.589644748212	0.462197922035487	1.60499755263997e-09	0.223301251276391	0.118911141636141
ENSMUSG00000034687	Fras1	Male Only	1097.76757955035	0.186903103708088	0.0193405619586179	0.0794278041907106	1
ENSMUSG00000034730	Adgrb1	Male Only	12350.9494049399	-0.176231902713867	0.00661466564880604	-0.0783776089453192	0.978337649388641
ENSMUSG00000034751	Mast4	Male Only	1716.70193119446	0.1807919080956	0.0157644117311435	0.067852807126502	1
ENSMUSG00000034755	Pcdh11x	Male Only	2039.02262182805	0.213583211072952	0.0402417746630805	0.0269689785657046	1
ENSMUSG00000034768	Asb16	Male Only	49.2104437407237	0.356215077954035	0.00556801743873791	0.0356908499405733	1
ENSMUSG00000034799	Unc13a	Male Only	12032.9285508312	-0.168644354645425	0.000681552596983893	-0.025617574015096	1
ENSMUSG00000034837	Gnat1	Male Only	19.9472755113441	0.226389212173819	0.0703864600981658	0.128591242168616	0.921458345988164
ENSMUSG00000034919	Ttc22	Male Only	69.0674774034459	0.298155889428778	0.0333551633092143	0.0883808193780261	1
ENSMUSG00000035027	Map2k2	Male Only	3007.43961164275	-0.114576216779871	0.0439975757597688	0.000296150592715663	1
ENSMUSG00000035107	Dcbld2	Male Only	1556.45672971384	-0.192575656321857	0.00668924576453193	-0.130609127463536	0.4697812129667
ENSMUSG00000035112	Wnk4	Male Only	108.53247770985	0.397837701980735	0.000181984298351139	0.251696903427156	0.247317758245152
ENSMUSG00000035142	Nubpl	Male Only	107.82356825908	-0.257144467426673	0.0740923122871285	-0.0815129194148557	1
ENSMUSG00000035262	Amh	Male Only	34.398383336504	0.402378854084147	0.000353805856850033	0.0290021976524535	1
ENSMUSG00000035274	Tpbg	Male Only	476.31663251004	-0.236241576498644	0.0418361167460006	-0.0828902841848383	1
ENSMUSG00000035298	Klhl35	Male Only	69.4353954600936	0.630061338953982	4.55410442602343e-10	0.239330440853183	0.310097285520576
ENSMUSG00000035329	Fbxo33	Male Only	365.658102910893	-0.250386787308058	0.0271649783498331	-0.0468122046035852	1
ENSMUSG00000035498	Cdcp1	Male Only	19.3002121198814	0.376849840060255	0.000405866222519155	0.0151666282210486	1
ENSMUSG00000035506	Slc12a8	Male Only	56.7922691984549	0.471500798978892	1.54580604558827e-05	0.0115729195795131	1
ENSMUSG00000035606	Ky	Male Only	170.745621771162	0.663537446942145	6.50008633521222e-12	0.268699872099467	0.170211456867728
ENSMUSG00000035623	Rsf1	Male Only	1877.68645163641	0.152711850336311	0.0106841890840061	-0.0634256933853736	1
ENSMUSG00000035686	Thrsp	Male Only	117.08510492986	0.323987366844787	0.012886333435575	0.0761461086391828	1
ENSMUSG00000035694	Caps2	Male Only	39.5209806790544	0.215135694094072	0.0791721629905684	0.215876396780113	0.338761090303699
ENSMUSG00000035776	Cd99l2	Male Only	3547.71970940891	-0.108722316412078	0.0633244035333801	-0.0799688814836536	0.702051308914672
ENSMUSG00000035781	R3hdm4	Male Only	4858.37889976093	-0.212269027310376	5.44584280056857e-05	-0.0836766779121024	0.82339486624432
ENSMUSG00000035885	Cox8a	Male Only	4428.3049745182	-0.207481724849627	0.0361968693532841	0.00770035931352909	1
ENSMUSG00000035891	Cerk	Male Only	1373.79516010577	-0.179888890039593	0.0132095535903664	-0.0579284728934178	1
ENSMUSG00000035914	Cd276	Male Only	1263.90244299174	0.219688612340307	0.00121471760406817	0.0805746053592691	1
ENSMUSG00000036061	Smug1	Both	673.904374013484	0.393411690952865	6.25424639429217e-07	0.235568026922116	0.0664986987683404
ENSMUSG00000036078	Sigmar1	Male Only	817.14446527274	-0.259101146390894	0.000193989306558665	0.0294655231536781	1
ENSMUSG00000036181	H1f2	Male Only	169.119487792693	-0.257125700079856	0.0573989615122781	-0.226040157716916	0.45507858470579
ENSMUSG00000036199	Ndufa13	Male Only	1129.44102847019	-0.180554901592951	0.0532572453170168	-0.0278038268076723	1
ENSMUSG00000036295	Lrrn3	Male Only	2861.62006480566	0.183059119955225	0.0104701156210138	0.0693472201992839	1
ENSMUSG00000036427	Gpi1	Male Only	7186.32974719243	-0.18212894609123	0.0306606102328975	-0.0112679229167945	1
ENSMUSG00000036430	Tbcc	Male Only	399.737378740626	-0.254872180194616	0.0120712850717723	0.0240864081542239	1
ENSMUSG00000036437	Npy1r	Male Only	739.381051875809	0.201580654473127	0.0101120289108424	0.165768852393143	0.238521490617809
ENSMUSG00000036492	Rnf39	Male Only	86.9950733023094	0.343900976312226	0.00771401194618503	0.129974598985485	1
ENSMUSG00000036504	Phpt1	Male Only	214.43941657157	-0.37377039081973	0.000232671096993724	-0.161506533796164	0.802958655871902
ENSMUSG00000036510	Cdh8	Male Only	2983.09450679373	0.197964620175024	0.0245123821413601	-0.00903258881065259	1
ENSMUSG00000036591	Arhgap21	Male Only	5680.75343202612	0.133458804993752	0.0918852760731734	-0.00436913358179215	1
ENSMUSG00000036617	Etl4	Male Only	1285.90030413004	-0.237975973626888	0.0555697757627165	-0.126515372144511	1
ENSMUSG00000036752	Tubb4b	Male Only	7857.27303649494	-0.179413967281987	0.0229902259079885	-0.09557164806115	0.934452300867438
ENSMUSG00000036863	Syde2	Male Only	170.329607203596	0.296024500022916	0.0162277719908661	0.170336173302252	0.802958655871902
ENSMUSG00000036904	Fzd8	Male Only	451.582569766125	0.277267508327872	0.00268568025115419	0.0289020155600596	1
ENSMUSG00000037012	Hk1	Male Only	10921.0557371543	-0.107889364122021	0.0942342418042928	-0.0720393739024472	0.909251928712517
ENSMUSG00000037060	Cavin3	Both	244.489259589381	0.411653348654879	0.000220727228628557	0.285466134595327	0.097671548740952
ENSMUSG00000037089	Slc35b2	Male Only	846.654632224596	-0.181002205663887	0.0273444789538372	0.0569762415961823	1
ENSMUSG00000037139	Myom3	Male Only	79.9816102138766	0.270860361357994	0.0633188464182141	0.0625714542832213	1
ENSMUSG00000037152	Ndufc1	Male Only	725.735515182224	-0.212463368926557	0.0462187795185378	-0.014725609882393	1
ENSMUSG00000037224	Zfyve28	Male Only	496.908659582499	-0.213610342143158	0.0568151601106644	-0.0867782559038149	1
ENSMUSG00000037251	Pomk	Male Only	932.763406056146	-0.193317505321223	0.0496050408975519	-0.0995883711308403	1
ENSMUSG00000037306	Man1c1	Male Only	558.027090038697	-0.195976228630155	0.0936550536433667	-0.0104620167859898	1
ENSMUSG00000037366	Pafah2	Both	479.720768323874	0.595757471976984	4.3339669301313e-13	0.320201392240386	0.00469795582520326
ENSMUSG00000037418	Best1	Male Only	36.7832180655519	0.305398040744362	0.019809326728778	0.257686216459847	0.121563477508839
ENSMUSG00000037490	Slc2a12	Male Only	67.7556188172228	-0.246568699379307	0.073056873769564	0.0119697571912807	1
ENSMUSG00000037493	Cib2	Male Only	1104.81510304964	0.18756739807691	0.0255121900708038	0.124016927364131	0.695437322994783
ENSMUSG00000037533	Rapgef6	Male Only	906.13171517179	0.223320430958212	0.00791971968573633	0.147532269060529	0.523078934833764
ENSMUSG00000037646	Vps13b	Male Only	1425.10741463873	0.14126677295312	0.0855589475156608	0.0397924503388701	1
ENSMUSG00000037664	Cdkn1c	Both	621.464852024987	0.893485081428652	8.0239984380583e-20	0.471734798899416	1.48043533174249e-05
ENSMUSG00000037710	Cisd1	Male Only	1476.26610747827	-0.160518061382711	0.037883957563386	-0.033398253421416	1
ENSMUSG00000037736	Limch1	Male Only	3952.77549157277	0.19932782001483	0.0239634821281475	0.0539945738718191	1
ENSMUSG00000037742	Eef1a1	Male Only	79769.5362417935	0.107841781654896	0.0734343424487999	0.0144173064559261	1
ENSMUSG00000037843	Vstm2l	Male Only	4744.13440429776	-0.259540716443424	0.0583554285966057	-0.0624467158957032	1
ENSMUSG00000037872	Ackr1	Male Only	1690.98575792732	-0.172158410746462	0.0139045210122776	-0.0208779488204441	1
ENSMUSG00000037887	Dusp8	Male Only	7000.41488270365	-0.108737214867358	0.0862837686215031	-0.0749147004967243	0.848801406256887
ENSMUSG00000037973	Itprid1	Both	189.4310138546	1.29828508348463	7.97397654526496e-41	0.769068257170292	2.41383096451388e-15
ENSMUSG00000037994	Slc9b2	Both	148.655125709981	0.409422286457391	0.000416441906025767	0.355878791971383	0.0137674815803185
ENSMUSG00000037999	Arap2	Male Only	1648.95796738425	-0.22706073629784	0.00039509641667387	-0.0894084082606529	0.928375692991442
ENSMUSG00000038020	Rapgefl1	Male Only	4627.01681468424	-0.149482454006777	0.0830265395381475	-0.046520504888811	1
ENSMUSG00000038112	AW551984	Male Only	1588.06277917992	0.266615530678239	0.000386879215548089	0.074231044256115	1
ENSMUSG00000038156	Spon1	Male Only	2416.44741625806	-0.135756969185081	0.0918852760731734	0.00711879352373505	1
ENSMUSG00000038172	Ttc39b	Male Only	646.334108798064	0.355990954955394	8.60339590756449e-06	0.132095213992862	0.812104878295596
ENSMUSG00000038173	Enpp6	Male Only	118.749641770932	-0.243856397928128	0.0661054749462301	-0.162916533087266	0.863466196603909
ENSMUSG00000038213	Tapbpl	Male Only	115.512935793921	0.299977614015236	0.029104048555647	0.0442424472719335	1
ENSMUSG00000038216	Pnmt	Male Only	32.6830591879262	0.849353165846673	3.18432623836087e-15	0.18804507501531	0.257539308412786
ENSMUSG00000038248	Sobp	Male Only	7581.88534334885	0.10918702144223	0.098342936273908	0.0275510345047802	1
ENSMUSG00000038264	Sema7a	Male Only	5218.908599973	-0.181066828269184	0.0240546984784774	-0.132863798113155	0.530904837125686
ENSMUSG00000038271	Iffo1	Male Only	713.187471555306	-0.202560398928358	0.0829372869917338	-0.0163853284688131	1
ENSMUSG00000038296	Galnt18	Male Only	878.215800100951	-0.18054960289474	0.0922966328716927	-0.00252861163536395	1
ENSMUSG00000038331	Satb2	Female Only	6161.36418558652	-0.0686842901568285	0.719589770332083	-0.231266866358881	0.0879306568541839
ENSMUSG00000038398	Upf3a	Male Only	817.910298210564	-0.172436458268314	0.0484604540381471	-0.00328046601202934	1
ENSMUSG00000038400	Pmepa1	Male Only	1338.8576925905	-0.19652302285072	0.00302524066410087	-0.0425297132537886	1
ENSMUSG00000038403	Hjv	Both	33.2521481940506	0.418386892882872	5.08157555010341e-06	0.293940479222086	0.0137551410572576
ENSMUSG00000038457	Tmem255b	Male Only	48.7487173424641	-0.233200175212463	0.0794748423065716	-0.0988693431044567	1
ENSMUSG00000038545	Cul7	Male Only	2260.8027806574	0.329565880983353	4.90599460559528e-08	0.103532684145624	0.82339486624432
ENSMUSG00000038587	Akap12	Male Only	2979.88474740494	0.234472695074047	0.00234789743639328	0.0931683974832091	1
ENSMUSG00000038690	Atp5j2	Male Only	2320.35537865667	-0.234668943834304	0.00240317264930567	-0.0155509902713584	1
ENSMUSG00000038704	Aspdh	Male Only	201.29334539812	-0.26315539646311	0.0573989615122781	-0.0790135561124658	1
ENSMUSG00000038738	Shank1	Male Only	20274.207274035	-0.104959041776378	0.0957869311751752	-0.112845378862281	0.238660447522017
ENSMUSG00000038740	Mvb12b	Male Only	6890.35987628657	-0.124586992941179	0.0328783611299987	-0.110691770923463	0.295737731529018
ENSMUSG00000038855	Itpkb	Male Only	738.856560404722	0.205167427074107	0.0162277719908661	0.15368254577531	0.450735188438454
ENSMUSG00000038932	Tcfl5	Both	247.87675827985	1.43685332150858	1.17910961616712e-58	0.791304704669033	2.40786107564076e-18
ENSMUSG00000038984	Tspyl5	Male Only	1151.81833560621	0.143410346434793	0.0585040973979292	0.0286494481776973	1
ENSMUSG00000039057	Myo16	Male Only	6346.63549932252	0.0989062936283102	0.0963706200621732	-0.0158991862080701	1
ENSMUSG00000039081	Zfp503	Male Only	124.290348858641	0.292037450793311	0.0287108936833948	0.0719898369790971	1
ENSMUSG00000039154	Shd	Male Only	1319.80745809515	0.168015253694128	0.043302014989014	0.139538932544482	0.477203948042503
ENSMUSG00000039194	Rlbp1	Both	1168.37629452209	0.586440830005988	2.07452733671348e-14	0.322872235477632	0.00151703872711927
ENSMUSG00000039195	Bbln	Male Only	1336.3477582295	-0.213296232044155	0.0221592394360113	-0.0685916604170602	1
ENSMUSG00000039202	Abhd2	Female Only	4062.19743368016	-0.0240788470445133	0.846764198260627	-0.13699338160668	0.0493025774274503
ENSMUSG00000039224	D1Pas1	Both	15.6350312895601	0.494527294391191	2.27757568907265e-09	0.0685984476247967	0.0382886333081634
ENSMUSG00000039263	Npepl1	Male Only	388.021187942309	0.425727980558951	6.62005174347306e-06	0.0997370887650957	1
ENSMUSG00000039323	Igfbp2	Male Only	1695.24373574076	-0.209876559781802	0.0118466138105843	-0.00999873354840354	1
ENSMUSG00000039483	Asb6	Male Only	714.500062005408	-0.188361238430639	0.0343398061662576	-0.0367137336735591	1
ENSMUSG00000039488	Cntn5	Male Only	615.480162909495	0.20435850891212	0.0333673007037381	0.175928491584548	0.343920294078496
ENSMUSG00000039519	Cyp7b1	Male Only	186.10893349708	-0.262498080499779	0.0542754951203475	0.0076969915398725	1
ENSMUSG00000039579	Grin3a	Male Only	5803.95153563761	0.160464448011568	0.00965709545002789	0.0409910413424164	1
ENSMUSG00000039585	Myo9a	Male Only	4452.47832567705	0.13870942505386	0.0516477715834773	0.0183985538946238	1
ENSMUSG00000039671	Zmynd8	Male Only	3860.575866548	0.37024499757064	8.51104543033595e-08	0.151025089497146	0.501398336289537
ENSMUSG00000039860	Srrm3	Both	2185.33129847871	0.49008339807331	4.05521089533622e-34	0.18038859867136	0.00118945653952071
ENSMUSG00000039953	Clstn1	Male Only	27607.0261981728	-0.151337967746914	0.0785437592329153	-0.0423791568702851	1
ENSMUSG00000039959	Hip1	Male Only	4608.04407815062	0.120488182298428	0.0210015492631153	-0.0110104538881936	1
ENSMUSG00000039963	Ccdc40	Male Only	215.313320248469	0.436054951344493	4.38897034064221e-05	0.141688571157292	0.99207700098098
ENSMUSG00000040013	Fkbp6	Male Only	8.24661532736889	0.186761779880907	0.00427302037483548	0.0881613809167472	0.400662693886918
ENSMUSG00000040016	Ptger3	Male Only	588.380217954651	0.196913233636539	0.0622275454110791	0.0424852962362076	1
ENSMUSG00000040140	Tdrd6	Male Only	157.703698389924	0.693686115306801	4.53661545726453e-12	0.177050289439748	0.802958655871902
ENSMUSG00000040164	Kcns1	Male Only	656.894557785391	0.263891042114997	0.0571520380675876	0.133090706974624	1
ENSMUSG00000040283	Btnl9	Male Only	10.0606303475397	0.196406900294495	0.0358468286519657	0.00682323463379496	1
ENSMUSG00000040339	Fam102b	Male Only	4151.03396158311	0.12483100969194	0.0709364324023941	0.018572155797038	1
ENSMUSG00000040363	Bcor	Male Only	1138.05186150466	0.207686671224876	0.00271030088665827	0.0504051099432744	1
ENSMUSG00000040390	Map3k10	Male Only	6656.24308645249	-0.178540432970661	0.0155897333728107	-0.0965346647185905	0.880826652393255
ENSMUSG00000040407	Akap9	Male Only	6403.64547724018	0.186863074229358	0.0663129893356848	0.0303447562420517	1
ENSMUSG00000040423	Rc3h1	Male Only	1418.43315454604	0.180723825070067	0.0451711757062708	-0.016927721689968	1
ENSMUSG00000040424	Hipk4	Male Only	91.7609588993606	-0.345214737469113	0.00703910452250353	-0.21034298000032	0.604095066811536
ENSMUSG00000040432	Ltb4r2	Male Only	46.1484734598759	0.429282012755301	0.000108726840024661	0.167903809432006	0.695317159488621
ENSMUSG00000040435	Ppp1r15a	Male Only	359.372840690402	-0.231744698172723	0.0414429113331847	-0.025288916805998	1
ENSMUSG00000040479	Dgkz	Male Only	6254.12436460912	-0.183110987081957	0.0153081282557586	-0.0893788337281747	0.964227476427563
ENSMUSG00000040481	Bptf	Male Only	3555.11042105998	0.147914574400814	0.0288990505448273	-0.00738163062415567	1
ENSMUSG00000040524	Zfp609	Male Only	2665.79813224334	0.135069020829136	0.0795869839319197	0.0586375363480112	1
ENSMUSG00000040543	Pitpnm3	Male Only	1424.5785174217	-0.211064120402613	0.0488778213112738	-0.073788509923804	1
ENSMUSG00000040549	Ckap5	Male Only	5539.63456295008	0.116468492041559	0.0445221049358008	-0.0200083757311683	1
ENSMUSG00000040552	C3ar1	Male Only	52.3954678482251	-0.261825967326009	0.0506836716503837	-0.0482151806866167	1
ENSMUSG00000040605	Bace2	Male Only	181.915118728588	-0.336620081112867	0.0066552798908906	-0.120613650503675	1
ENSMUSG00000040651	Tasor	Male Only	1071.33945735319	0.163572634849185	0.0964986459814258	-0.0408284630858501	1
ENSMUSG00000040680	Kremen2	Male Only	15.9980982417746	0.221482623642589	0.0266776332631697	0.0563124605644627	1
ENSMUSG00000040690	Col16a1	Both	552.552273548096	0.285381318676809	0.0240546984784774	0.288278637273104	0.097671548740952
ENSMUSG00000040710	St8sia4	Male Only	952.671831667285	0.240203260113528	0.0252543273586089	0.093773377730075	1
ENSMUSG00000040712	Camta2	Male Only	4496.86364279549	-0.283155828388119	0.00390884341969481	-0.161539120079881	0.665836662301575
ENSMUSG00000040938	Slc16a11	Both	484.183410250928	0.641889877920843	2.29614922534273e-13	0.421785434843463	5.94798472843686e-05
ENSMUSG00000040972	Igsf21	Male Only	2909.07788892769	-0.233891613657304	0.00448216505699875	-0.0517359029404329	1
ENSMUSG00000041046	Ramp3	Male Only	417.070152168941	-0.370051895822478	0.000233484032296319	-0.106796648044385	1
ENSMUSG00000041120	Nbl1	Both	648.072528752439	0.300192420528062	0.000566287799358768	0.277827542578018	0.00893609315284348
ENSMUSG00000041141	Pnma8a	Male Only	2900.9803238922	0.143617521013526	0.0366655943863423	0.144983244046476	0.146806184902794
ENSMUSG00000041205	Map6d1	Male Only	446.479247200707	-0.295351522317029	0.0262336089234271	-0.0761586046524133	1
ENSMUSG00000041245	Wnk3	Male Only	1317.728162883	0.177312270807288	0.0598217858398915	0.00563500394929452	1
ENSMUSG00000041351	Rap1gap	Male Only	4292.68044652193	-0.163893985701479	0.00629854516576629	0.0122335819645838	1
ENSMUSG00000041375	Ccdc9	Male Only	1175.55146655916	-0.150658716435694	0.0914374875487857	0.0936373486329063	0.96277148696168
ENSMUSG00000041571	Selenow	Male Only	13101.4335355166	-0.140766254253686	0.0874686143031995	0.0463714531759777	1
ENSMUSG00000041710	Trpc5	Male Only	1041.11959116126	0.200647831752488	0.0424874358707978	0.0301249922988466	1
ENSMUSG00000041798	Gck	Male Only	58.8806354650747	0.397464722000971	0.00122847713008484	0.235580949607105	0.410038487270527
ENSMUSG00000041801	Phlda3	Both	432.962109309415	0.509153001516796	3.63314059903836e-08	0.338220793092412	0.00505116960095119
ENSMUSG00000041852	Tcf20	Male Only	3729.764041418	0.141486661673182	0.0272521134635722	0.00501063442959427	1
ENSMUSG00000041959	S100a10	Both	1727.20326173801	0.42627751190086	1.72319729991556e-10	0.305565505174601	0.000139178484055506
ENSMUSG00000041992	Rapgef5	Male Only	2697.78961777551	0.165717630136331	0.00122734726363065	-0.0108447019585148	1
ENSMUSG00000042129	Rassf4	Male Only	184.362343367944	0.306531427872861	0.0150521034317359	0.111344406322305	1
ENSMUSG00000042133	Ppig	Male Only	1775.41223278391	0.16603210619252	0.0177283641436573	-0.00205282395965885	1
ENSMUSG00000042228	Lyn	Male Only	228.226957882396	0.245644908806998	0.0645453667627776	0.112992462312808	1
ENSMUSG00000042351	Grap2	Male Only	24.2530330359381	-0.22108130383074	0.0772916319291507	-0.0378753977631699	1
ENSMUSG00000042439	Zfp532	Both	2010.33487601429	0.605802943984374	2.01701749748784e-26	0.329784821084578	9.80506100948366e-07
ENSMUSG00000042589	Cux2	Male Only	3817.08762904283	-0.224328264509204	0.000455959705799513	-0.160602514264257	0.13936461046073
ENSMUSG00000042678	Myo15	Male Only	23.6695837544937	0.271434382628395	0.0078501752173991	0.0563375749043719	1
ENSMUSG00000042942	Greb1l	Male Only	284.791777235621	0.416447650732955	0.000197365165937164	0.122132630857206	1
ENSMUSG00000043003	Rasef	Male Only	26.8955514290499	0.284565534874148	0.0155897333728107	0.0143535439900382	1
ENSMUSG00000043110	Lrrn4	Male Only	51.0507954011695	0.348838300914714	0.00723749995529575	0.194840462080388	0.640004953063522
ENSMUSG00000043313	Pcdhb19	Male Only	501.168908629941	0.281758317467563	0.0243677294843042	0.105074128824778	1
ENSMUSG00000043372	Hexim2	Both	356.054389520347	0.336518434812652	4.48109153642267e-05	0.255670015455073	0.0281337314661263
ENSMUSG00000043583	4930470P17Rik	Male Only	31.9704842535946	0.413712001848051	8.52670655209943e-05	0.156758524760103	0.640004953063522
ENSMUSG00000043621	Ubxn10	Male Only	63.9613199979733	0.269882304984654	0.0683430516178957	-0.0101864198195883	1
ENSMUSG00000043639	Rbm20	Male Only	114.690616701548	0.435629318018063	0.000123129013629155	0.154232261455417	0.964227476427563
ENSMUSG00000043648	Pld6	Male Only	75.9825631780171	0.298705398358456	0.0317670766558997	0.168652029538603	0.829618577716962
ENSMUSG00000043670	Diras1	Male Only	3490.4003068876	0.156086714022504	0.0164405925022087	0.103626308239682	0.640004953063522
ENSMUSG00000043850	Clrn1	Male Only	91.0055585591895	0.486546616810857	8.60339590756449e-06	0.231135161545931	0.467459237362823
ENSMUSG00000043866	Taf10	Male Only	1146.28093623461	-0.199058983426901	0.0132345570609866	0.0305128083038378	1
ENSMUSG00000043964	Orai3	Male Only	397.119243052778	0.288282712978489	0.00724821841352795	0.173624896325688	0.657285945301036
ENSMUSG00000044006	Cilp2	Both	631.831346103248	1.01449279887024	9.53722995858638e-54	0.351798071905198	2.66175857725166e-05
ENSMUSG00000044141	E130201H02Rik	Male Only	32.6342049608995	0.270090697628205	0.0327457491829558	0.175810387514959	0.69463199841362
ENSMUSG00000044176	Spink10	Male Only	161.490776681271	-0.242792360842877	0.0955882777771217	-0.0399859020172181	1
ENSMUSG00000044243	Bhlha9	Male Only	57.8846638111345	0.366207244635743	0.00441666186974759	0.00635878990892217	1
ENSMUSG00000044254	Pcsk9	Male Only	241.34472829102	0.419527329707452	0.000537056249106722	0.121815604639256	1
ENSMUSG00000044345	Marveld1	Both	466.16896655685	0.463345663212228	1.60499755263997e-09	0.25155123032671	0.0392933107226916
ENSMUSG00000044361	BC024139	Both	463.101718461719	0.849528209049546	1.80683556672412e-24	0.507277101032295	7.6898896753692e-08
ENSMUSG00000044562	Rasip1	Both	719.888375537199	0.633267793384902	4.2927453672052e-23	0.309157849402467	0.00015476366889572
ENSMUSG00000044647	Csrnp3	Male Only	5440.02781907494	0.192758914078505	0.00279008253106136	0.000553441581521644	1
ENSMUSG00000044689	Gm13749	Male Only	26.2640837831163	0.292333514787355	0.0120712850717723	0.0448360648154203	1
ENSMUSG00000044835	Ankrd45	Male Only	1520.21179484823	0.142011045096478	0.0979695338138086	0.161341669695838	0.178323445271089
ENSMUSG00000044894	Uqcrq	Male Only	2445.60404677538	-0.206772902212074	0.0123449083927424	0.0325731924213178	1
ENSMUSG00000044927	H1f10	Male Only	1628.24335270705	-0.199763199638775	0.00498951273509624	-0.124250806827463	0.565816555315755
ENSMUSG00000045005	Fzd5	Male Only	68.1484437289557	0.265027171493535	0.0430058529469304	0.0710350915249864	1
ENSMUSG00000045087	S1pr5	Both	129.966913600723	0.670121650222894	4.40652429764471e-11	0.340416449891356	0.0251751040090065
ENSMUSG00000045302	Preb	Male Only	1313.52284463412	-0.147185026502893	0.0609397098984295	-0.0733878498403868	1
ENSMUSG00000045534	Kcna5	Male Only	85.8285062682797	0.275991429685164	0.0733915832461288	0.0766121674265719	1
ENSMUSG00000045555	Mettl24	Male Only	15.2868088287632	0.225196526148011	0.0276237100416198	0.0360556513185004	1
ENSMUSG00000045648	Vwc2l	Male Only	607.33989992831	0.209629803666689	0.0184359283838746	0.0335178700253133	1
ENSMUSG00000045667	Smtnl2	Male Only	243.07820558969	0.50278277778202	3.96351212557471e-06	0.235719246785156	0.410038487270527
ENSMUSG00000045912	C2cd4c	Male Only	904.903825387991	0.183722515020627	0.0494103245787684	0.105485506765798	0.955065682994427
ENSMUSG00000045932	Ifit2	Male Only	381.878390264066	0.306760637150687	0.000697654603402489	0.152961138119544	0.695317159488621
ENSMUSG00000045962	Wnk1	Male Only	4366.64558069211	0.105800362610755	0.0642942661201719	0.0173168940187993	1
ENSMUSG00000046000	Naa11	Male Only	10.864160368136	0.210647610422807	0.0462471162789259	-0.100770800174309	0.763505162345338
ENSMUSG00000046223	Plaur	Male Only	23.066039339192	0.227214107672084	0.0631210962464119	0.120222876622276	0.923436115320164
ENSMUSG00000046287	Pnma3	Male Only	794.226519585929	0.199810149090001	0.0487876108183737	0.0884066621665674	1
ENSMUSG00000046324	Ermp1	Male Only	1189.18258445178	-0.178754429974615	0.0456125605564472	-0.0776248568301058	1
ENSMUSG00000046387	Pcdhb17	Male Only	595.895369662719	0.467636358095098	5.57159845755727e-08	0.183982000994613	0.530149569884501
ENSMUSG00000046449	Nexmif	Male Only	5595.65447436944	0.214702133354712	0.0118466138105843	0.0267659564458736	1
ENSMUSG00000046470	Sox18	Male Only	295.256559391623	0.297822612734198	0.00704459306421754	0.135421891883089	0.964227476427563
ENSMUSG00000046491	C1qtnf2	Male Only	219.143794263705	0.332993295267011	0.00652686621090403	0.251721308306556	0.247317758245152
ENSMUSG00000046598	Bdh1	Male Only	5040.82162116852	-0.156488102887922	0.000299580162784288	-0.108038855843129	0.152199211612762
ENSMUSG00000046607	Hrk	Male Only	1952.44632513215	0.346399922076834	7.31106507384655e-05	0.211216085581118	0.220782038224921
ENSMUSG00000046782	Ttc6	Male Only	34.06464546317	0.254562273251143	0.0332887039839504	0.103349925257366	1
ENSMUSG00000046807	Lrrc75b	Male Only	2145.82544646321	0.229975870944852	0.00390884341969481	0.118150690556259	0.802958655871902
ENSMUSG00000046834	Krt1	Both	396.440589877218	0.67907924730886	4.78967124947776e-19	0.400102660904426	1.34529501694811e-05
ENSMUSG00000046908	Ltb4r1	Male Only	19.1068591366577	0.260280801378682	0.0124184606930309	0.164458866942663	0.499935250883526
ENSMUSG00000047180	Neurl3	Male Only	30.6350744113567	0.299382290339734	0.011145741532642	0.135970980183488	0.928375692991442
ENSMUSG00000047205	Dusp18	Male Only	1472.2259605296	0.298760029498688	0.000178524023328728	0.0874937788270969	1
ENSMUSG00000047344	Lancl3	Male Only	385.022315513915	0.322661533531083	0.00101801924689747	0.141544684116026	0.880826652393255
ENSMUSG00000047379	B4gat1	Male Only	18.8773711675562	-0.202995738031275	0.0488778213112738	0.0604186497584863	1
ENSMUSG00000047507	Baiap3	Male Only	697.299254102091	0.458225208123082	7.83198471465673e-06	0.250616675580898	0.22341955691547
ENSMUSG00000047547	Cltb	Male Only	4279.21537410252	-0.125817688682285	0.0663129893356848	0.00486615826220815	1
ENSMUSG00000047557	Lxn	Male Only	807.125819735135	-0.270329663451091	0.00067268247756665	-0.0838599590012428	1
ENSMUSG00000047617	Paxx	Male Only	787.560745263148	-0.213453912465321	0.0164405925022087	-0.0275023375865908	1
ENSMUSG00000047641	Krt87	Male Only	16.034647943774	0.240921180950521	0.026497381733262	0.0768280878812895	1
ENSMUSG00000047797	Gjb1	Both	158.350755928079	1.95957594649276	1.9197065842158e-82	1.16896462387852	4.01177357303567e-37
ENSMUSG00000047904	Sstr2	Male Only	712.673213291019	-0.267670146627059	0.00448940893784529	-0.140065384493491	0.79029082872837
ENSMUSG00000047907	Tshz2	Male Only	386.026394005977	0.225651088772771	0.0959642796086854	0.0135763952087176	1
ENSMUSG00000047935	Sox1ot	Male Only	593.321757517519	0.188750426740516	0.0830265395381475	0.031674821293074	1
ENSMUSG00000047959	Kcna3	Male Only	491.685480521192	0.235828056995936	0.014562118229096	0.12120319919732	0.923436115320164
ENSMUSG00000048038	Ccdc187	Both	183.974765344058	0.781411388180794	2.79428634916849e-15	0.486840903613037	5.5238237958726e-06
ENSMUSG00000048087	Ahcyl	Male Only	54.1987051585282	-0.0293002547653646	0.0934984630860921	-0.0142115356295663	1
ENSMUSG00000048126	Col6a3	Male Only	225.879082073717	-0.390833206200159	0.000609340534915566	-0.0840259121952227	1
ENSMUSG00000048148	Nwd1	Male Only	1709.30868255212	0.148022021297202	0.0330152538263578	0.0971417839501246	0.728184372331679
ENSMUSG00000048216	Gpr85	Male Only	3108.53080600211	0.237267368991214	8.39862935464237e-05	0.117973143375741	0.551887734490272
ENSMUSG00000048281	Dleu7	Male Only	280.812319772071	0.317951096241767	0.00876880218763037	0.139540019937697	1
ENSMUSG00000048385	Scrt1	Male Only	4329.26830011224	-0.286354354373852	1.15996523860542e-06	-0.149421066488183	0.226976041652346
ENSMUSG00000048490	Nrip1	Male Only	2693.79396934333	0.155148224497536	0.0234292864920017	0.0793126000319433	0.964227476427563
ENSMUSG00000048721	Fndc9	Male Only	277.960558391083	0.397351500533991	0.000112392887177596	0.239501711693112	0.250775765189639
ENSMUSG00000048794	Cfap100	Female Only	122.031110114839	0.139500209609142	0.492704826008456	0.304539239984565	0.097671548740952
ENSMUSG00000048905	Bnip5	Male Only	315.564460433426	0.383965059088577	0.000227201000616527	0.100453484356025	1
ENSMUSG00000048915	Efna5	Male Only	834.277126358062	-0.163511660434848	0.0942342418042928	-0.188856430857796	0.144766460843233
ENSMUSG00000048967	Yjefn3	Male Only	186.081142261667	0.281185554654555	0.0201092276845085	0.0374131836301293	1
ENSMUSG00000048988	Elfn1	Male Only	1481.78156333784	-0.168584655699552	0.0742451646230759	-0.0759249940421815	1
ENSMUSG00000049092	Gpr137c	Male Only	732.350809694043	-0.180888981341357	0.0803413381696483	-0.151893334423696	0.574710080727587
ENSMUSG00000049100	Pcdh10	Male Only	7943.86033597271	0.138404523245572	0.0884946954481845	0.0657809321950712	1
ENSMUSG00000049112	Oxtr	Male Only	444.639794177082	0.259582076741948	0.0235312196082465	0.102340315640817	1
ENSMUSG00000049119	Fam110b	Male Only	1776.69323407178	0.175630136245486	0.0307650679632386	0.0372793410804282	1
ENSMUSG00000049123	Catsperg2	Male Only	10.3308541842643	0.194014211259003	0.0169854376169542	0.0504912469410887	1
ENSMUSG00000049164	Zfp518a	Male Only	323.716203895825	0.234181798589302	0.0407381679181605	-0.0487730779717824	1
ENSMUSG00000049287	Iba57	Male Only	345.408768855765	-0.272839055422536	0.00299590490344518	-0.0944111201182219	1
ENSMUSG00000049307	Fut4	Male Only	25.2082250199075	0.294439000491029	0.0227565307778211	-0.0475495484739513	1
ENSMUSG00000049336	Tenm2	Male Only	7099.83809243792	0.22698432812668	6.86290247989805e-05	0.00216239866376425	1
ENSMUSG00000049515	Espnl	Male Only	16.3070096959978	0.220609187775142	0.0566896041943544	0.0614865135329701	1
ENSMUSG00000049551	Fzd9	Male Only	526.946343029982	0.197984663619678	0.0491360597379549	0.117989753592242	0.928375692991442
ENSMUSG00000049624	Slc17a5	Male Only	407.980356757792	-0.204438159346427	0.0497279479622159	-0.042033561949103	1
ENSMUSG00000049658	Bdp1	Male Only	1235.03754169464	0.141603484237672	0.0443103376982414	-0.00704351858237102	1
ENSMUSG00000049676	Catsperg1	Male Only	107.178061774041	0.342153640821482	0.000407104160375843	0.193821301210153	0.664061586780304
ENSMUSG00000049721	Gal3st1	Male Only	202.983403846082	0.239286155011809	0.0993569843777902	0.134121735503569	1
ENSMUSG00000049744	Arhgap15	Male Only	141.331790082649	0.315675409765499	0.0196031520484026	0.193212816763564	0.685610416717545
ENSMUSG00000049897	Stkld1	Male Only	5.66328858195481	-0.127169783668687	0.0896607757871131	-0.0610666757578998	1
ENSMUSG00000049928	Glp2r	Female Only	103.543635685632	-0.140351296009169	0.44686574523776	-0.343246112334965	0.0392933107226916
ENSMUSG00000050022	Amz1	Male Only	536.083830162308	0.221537202481842	0.0764631062256302	0.138013047289915	0.934452300867438
ENSMUSG00000050071	Bex1	Both	1324.47456770228	0.18176357469717	0.0714596485656518	0.250604344251508	0.0137674815803185
ENSMUSG00000050105	Fam110d	Both	149.149776969841	0.35578045719375	0.00554640407515431	0.311676477257339	0.0612718301669976
ENSMUSG00000050106	Tmc8	Male Only	42.9003041213107	0.328638160129136	0.00631857882538799	0.184397752958291	0.673998687158747
ENSMUSG00000050150	Slc9b1	Male Only	12.6702009804354	0.225061289057166	0.0134359020839207	-0.0347881959324395	1
ENSMUSG00000050558	Prokr2	Male Only	529.064754106635	0.273171493532647	0.0164405925022087	0.0635970100620228	1
ENSMUSG00000050824	Sstr5	Male Only	16.4667177193862	0.232910191973351	0.0378373938556837	0.0955184430833936	0.957595557413199
ENSMUSG00000050875	Minar2	Male Only	1510.25396514881	0.314727618717237	9.48419524816607e-08	0.152605715387166	0.230418510239418
ENSMUSG00000051098	Mblac2	Male Only	1726.14458073305	-0.122481643548931	0.0918852760731734	-0.0376205605778761	1
ENSMUSG00000051146	Camk2n2	Male Only	5205.46788007009	-0.193942300590454	0.0111243790783336	-0.0371843136296803	1
ENSMUSG00000051243	Islr2	Male Only	12487.102115639	0.258715054728608	0.0064898707021149	0.0947331970555927	1
ENSMUSG00000051323	Pcdh19	Male Only	5047.31573428539	0.168709860618432	0.0148699657583769	0.0597546520581667	1
ENSMUSG00000051339	2900026A02Rik	Male Only	3371.77833044969	-0.193162066057396	0.00938978223756297	-0.0854649056397495	1
ENSMUSG00000051359	Ncald	Male Only	10076.4357861685	-0.19248533064567	0.0220652040617984	-0.0813991570263049	1
ENSMUSG00000051397	Tacstd2	Male Only	32.6712706687653	0.198949603580102	0.0919548115144811	0.0796329917055334	1
ENSMUSG00000051486	Pcdhb11	Male Only	233.32949210874	0.249249958191881	0.0563875252823002	0.0217634934722572	1
ENSMUSG00000051504	Siglech	Male Only	161.739174881795	0.299519634489796	0.0319110202207118	0.18650443544411	0.750995773376045
ENSMUSG00000051703	Tmem198	Male Only	1275.93940831943	-0.177082585520908	0.0229341118178442	-0.0227398981779589	1
ENSMUSG00000051747	Ttn	Male Only	52.9964719633042	-0.299472079461806	0.0102410484178286	-0.0589777368179707	1
ENSMUSG00000051855	Mest	Male Only	736.16617151743	0.210396853532324	0.0798982330864552	0.178415210904294	0.561718123777922
ENSMUSG00000051950	B3glct	Male Only	1384.84148812608	-0.23980337338608	0.000241175577192402	-0.154961491483946	0.213428588015773
ENSMUSG00000051951	Xkr4	Male Only	2841.90542565864	0.137178220088539	0.0993569843777902	0.0766483626003562	1
ENSMUSG00000052151	Plpp2	Both	121.200680762008	0.606462767558579	1.24743847946589e-08	0.297224146343791	0.0873167244326504
ENSMUSG00000052155	Acvr2a	Male Only	3131.0448302036	0.134468994707926	0.0238061009513681	-0.0426615999747135	1
ENSMUSG00000052188	NA	Male Only	73.9353643593145	0.403613382536399	0.000290993112960778	0.180118201103617	0.755370192317022
ENSMUSG00000052271	Bhlha15	Male Only	12.1159184747434	0.276013003323836	0.00274352561064229	0.0644250666835404	1
ENSMUSG00000052305	Hbb-b1	Male Only	1383.28127750679	-0.27117768385435	0.0565577307255957	0.00733201461503061	1
ENSMUSG00000052305	Hbb-bs	Male Only	1383.28127750679	-0.27117768385435	0.0565577307255957	0.00733201461503061	1
ENSMUSG00000052372	Il1rapl1	Female Only	425.206560886716	-0.111803897336607	0.543596993909331	-0.267854483775271	0.0816343221824656
ENSMUSG00000052407	Ccdc171	Male Only	103.901563934672	0.241264136294383	0.0955882777771217	0.055739537963884	1
ENSMUSG00000052534	Pbx1	Male Only	9020.79496664296	0.22905316930833	0.00122734726363065	0.0681598768038676	1
ENSMUSG00000052557	Gan	Male Only	2536.15273900839	0.124649939001163	0.0430058529469304	-0.046958833401909	1
ENSMUSG00000052759	Gpr25	Male Only	42.9431572457465	0.27481758095521	0.0532572453170168	0.134490491030749	1
ENSMUSG00000052848	C130026L21Rik	Male Only	228.251179334269	0.315220950772598	0.00687473081078067	0.110376487529103	1
ENSMUSG00000052917	Senp7	Male Only	1111.38036515733	0.182198172949546	0.00757686786205095	0.0528546453482868	1
ENSMUSG00000052920	Prkg1	Male Only	482.391139624771	0.233911252378057	0.026497381733262	0.0104154910399095	1
ENSMUSG00000052921	Arhgef15	Male Only	578.686750700311	0.25300635416221	0.00720406987784232	0.189354263131252	0.323461166058871
ENSMUSG00000052957	Gas1	Male Only	363.336901493696	0.203487194697917	0.0793637326884332	0.0421915736841426	1
ENSMUSG00000053080	Zfta	Male Only	7853.43230177673	0.213707249614561	0.0709364324023941	0.115335964476442	1
ENSMUSG00000053164	Gpr21	Male Only	800.208131266248	0.266725277027186	0.0158734003959374	0.114610590284804	1
ENSMUSG00000053297	AI854703	Male Only	923.114932246201	0.196358959261394	0.00565808428312296	0.0978225415323183	0.883664800704576
ENSMUSG00000053310	Nrgn	Male Only	27392.0683540214	-0.229892379652359	0.0918076059836653	-0.0423788084734765	1
ENSMUSG00000053368	Rxfp2	Male Only	36.503838781409	-0.410013720762734	1.07940179186451e-06	-0.26331076460061	0.191551484862371
ENSMUSG00000053522	Lgals7	Both	91.2497370380276	0.972634818108243	1.57468240611293e-21	0.380367505051591	0.00022922069020103
ENSMUSG00000053617	Sh3pxd2a	Male Only	1353.98042731994	0.265728830058193	7.42646235279722e-05	0.153444371013605	0.300453698341412
ENSMUSG00000053774	Ubxn7	Male Only	2009.28022296893	0.14416927861365	0.025525763864094	-0.0213503225690567	1
ENSMUSG00000053825	Ppfia2	Male Only	4510.03005886782	0.139241933010589	0.0521166280244914	0.0141089327052888	1
ENSMUSG00000053965	Pde5a	Male Only	360.802101280382	0.227251638048067	0.0551644180777149	-0.0519971987999649	1
ENSMUSG00000054455	Vapb	Male Only	3287.47693576452	-0.145490146601461	0.0419909040998999	-0.0298861912432882	1
ENSMUSG00000054556	Gm4876	Male Only	66.4238072541608	0.386080797924873	0.00106558394541865	0.156802700082743	0.928375692991442
ENSMUSG00000054733	Msra	Male Only	1110.13279337726	0.253738662457781	8.12224753572237e-05	0.0672018734493339	1
ENSMUSG00000054843	Atrnl1	Male Only	4645.33278737781	-0.198815884105772	0.0212603989202475	-0.0855137678701328	1
ENSMUSG00000054889	Dsp	Male Only	93.9010040049585	0.31678679201465	0.0148699657583769	0.0568366434523745	1
ENSMUSG00000054944	5330416C01Rik	Male Only	36.6540124994635	0.394158453496266	0.000294989404165874	0.234884810669807	0.354194785351827
ENSMUSG00000055003	Lrtm2	Male Only	1033.98271792821	-0.204088800388245	0.026497381733262	-0.0962242857526713	1
ENSMUSG00000055371	Stam2	Male Only	1090.2732025331	0.175652991439156	0.0162277719908661	0.0438738443365359	1
ENSMUSG00000055415	Atp10b	Male Only	89.4360076037181	0.345647537218405	0.00542152700797357	-0.0471445667000744	1
ENSMUSG00000055945	Prr18	Male Only	843.326685347626	0.314406856054987	0.000596595944078394	0.156750712509295	0.684009747731139
ENSMUSG00000056073	Grik2	Male Only	2013.05527499806	0.138702326636212	0.0658874379114456	0.0385213889128195	1
ENSMUSG00000056418	NA	Male Only	80.0827884173073	0.526762852215988	7.30941985759132e-07	0.17337880880749	0.797829214755919
ENSMUSG00000056481	Cd248	Male Only	288.609755214567	0.48789612670094	9.08402316417423e-06	0.197302344781495	0.659683446196974
ENSMUSG00000056592	Zfp658	Male Only	239.591509208156	0.22909999571904	0.0980983618508376	-0.0888795733707433	1
ENSMUSG00000056596	Trnp1	Male Only	1903.87162013146	-0.20891922240601	0.0407409656205232	-0.109624072030611	0.993675107459845
ENSMUSG00000056608	Chd9	Male Only	1821.87826314166	0.143447482963065	0.00872027203456765	0.00334625188502517	1
ENSMUSG00000056629	Fkbp2	Male Only	867.915680453417	-0.240776256681301	0.013042656434469	0.0098114565978023	1
ENSMUSG00000056629	Gm51400	Male Only	867.915680453417	-0.240776256681301	0.013042656434469	0.0098114565978023	1
ENSMUSG00000056708	Ier5	Male Only	598.075950278071	-0.158841732107637	0.0974848751100395	0.0181048945220165	1
ENSMUSG00000056770	Setd3	Male Only	2656.82929247473	-0.0926668256609006	0.0959028901574789	-0.0432557730540592	1
ENSMUSG00000056854	Pou3f4	Male Only	211.723619656848	0.259270900188829	0.0535659452552709	0.0380751374772711	1
ENSMUSG00000056917	Sipa1	Both	1196.59079398144	0.599242965346622	1.16478918582052e-23	0.400234613000245	1.87426532771118e-09
ENSMUSG00000057058	Skap1	Male Only	33.9160244528352	0.41038393742231	0.000476518037160444	0.0546739032281765	1
ENSMUSG00000057522	Spop	Male Only	3833.29382856444	-0.121885308011047	0.0473032047068218	-0.017000456707189	1
ENSMUSG00000057530	Ece1	Male Only	1082.75982100507	0.124561502721679	0.097132143781099	0.00915341121638326	1
ENSMUSG00000057615	Ldoc1	Male Only	110.874313201644	0.265828957028703	0.0662812792524695	0.131284477338676	1
ENSMUSG00000057751	Megf6	Male Only	422.523110161964	0.333201114632512	0.00427302037483548	0.20092334752523	0.593459962872276
ENSMUSG00000057818	1600029O15Rik	Male Only	115.558510418583	0.418567375589941	0.000299580162784288	0.105946181887963	1
ENSMUSG00000058019	Ces5a	Male Only	33.8536546810023	0.26574307835402	0.00873944038819062	0.00599150737389087	1
ENSMUSG00000058056	Palld	Male Only	396.592205535609	0.24309366860374	0.0236904139060627	0.158644259881411	0.695317159488621
ENSMUSG00000058446	Znrf2	Male Only	2820.04239108104	0.201893967254183	0.0218517086926769	0.0401203590409101	1
ENSMUSG00000058741	Prr19	Male Only	22.7555079565281	-0.196295923728943	0.0938617502232739	-0.0292701217439245	1
ENSMUSG00000058966	Tlcd3b	Male Only	5246.65048031971	-0.089733390776946	0.0984030403528338	-0.0361909805272789	1
ENSMUSG00000059003	Grin2a	Male Only	1285.49820953889	-0.224725494249031	0.0658874379114456	-0.166783872777436	0.699481646506739
ENSMUSG00000059361	Nrsn2	Both	551.285556261812	0.571567645201089	2.70554565949838e-10	0.347247590795434	0.00370214597745683
ENSMUSG00000059534	Uqcr10	Male Only	1574.16014885504	-0.191337315861639	0.0269109639424384	0.0142139281923307	1
ENSMUSG00000059540	Tcea2	Male Only	594.053950862875	0.187062735335035	0.0936550536433667	0.202234230596013	0.22341955691547
ENSMUSG00000059602	Syn3	Male Only	1309.55736815627	0.217772922724935	0.00503782725584085	0.10006463314411	0.934452300867438
ENSMUSG00000059921	Unc5c	Male Only	1678.45582546075	0.187645505769444	0.0562361779329621	0.014785746433577	1
ENSMUSG00000060063	Alox5ap	Male Only	30.3238014201818	0.266306136222004	0.0396373630685451	0.103073384569184	1
ENSMUSG00000060147	Serpinb6a	Male Only	617.381666663312	-0.218547395016389	0.0161452619771774	0.0467231236940904	1
ENSMUSG00000060166	Zdhhc8	Male Only	2604.68941643427	-0.181995492277512	0.0224573249534194	-0.0650635830126978	1
ENSMUSG00000060180	Myh13	Male Only	10.1359330022186	-0.127167546459783	0.0709373888256299	-0.0726909097622375	1
ENSMUSG00000060204	Slc10a4-ps	Male Only	31.161168182119	0.406835117851241	0.000183091107188245	0.136104717045545	0.934452300867438
ENSMUSG00000060212	Pcnx2	Male Only	1286.34364119457	-0.186126698946279	0.0532572453170168	-0.101983190128943	0.990172220754103
ENSMUSG00000060424	Pantr1	Male Only	1044.19181749929	-0.233131791694273	0.0193040457892167	-0.0984529076201397	1
ENSMUSG00000060461	Dppa5a	Female Only	18.3362035284777	0.138774138063057	0.391966616816088	0.234186847992795	0.0411906465836435
ENSMUSG00000060470	Adgrg3	Male Only	38.6505446942774	0.257167085799653	0.0427983008670977	0.129997771219915	0.967966597256723
ENSMUSG00000060534	Dcc	Male Only	1682.35554931938	0.21567807186444	0.0240546984784774	0.105941986071127	0.993675107459845
ENSMUSG00000060591	Ifitm2	Both	259.554126368753	0.957231976616158	7.48859408602301e-26	0.447393109363396	6.30090441392018e-05
ENSMUSG00000060601	Nr1h2	Male Only	851.096892389321	-0.251883807147836	0.000609340534915566	0.0168764610498994	1
ENSMUSG00000060621	Nkpd1	Both	96.0483944897603	1.18497795415638	1.35601481573437e-31	0.399995788943401	0.00109074604108033
ENSMUSG00000061086	Myl4	Male Only	51.2743260822914	-0.243552523776245	0.0856230865904412	-0.12840004073352	1
ENSMUSG00000061232	H2-K1	Male Only	219.918801302675	0.289725278825238	0.0372739215932241	0.134488952412726	1
ENSMUSG00000061397	Krt79	Male Only	7.94058497150339	0.166516413859953	0.0906824920911121	0.0190997141039844	1
ENSMUSG00000061462	Obscn	Both	581.659065508115	1.13363130114951	1.80668045253126e-33	0.501349664034207	6.43561672986213e-08
ENSMUSG00000061474	Mrps36	Male Only	277.692056238981	-0.246343271327872	0.0588917961305799	0.0358051356908315	1
ENSMUSG00000061577	Adgrg5	Male Only	26.6033574145566	0.285296881873996	0.0116669864205172	0.0907803416278213	1
ENSMUSG00000061808	Ttr	Male Only	1483.13487814122	-0.0355699711788939	0.00604609088678576	-0.0204364620413379	1
ENSMUSG00000061878	Sphk1	Male Only	17.9163128842897	-0.201833594347379	0.0153081282557586	0.116266744072163	0.762286591119562
ENSMUSG00000062252	Lhfpl5	Male Only	169.347181520999	0.355698259089519	0.00339547200672601	0.272695156041817	0.165780879336331
ENSMUSG00000062309	Rpp25	Male Only	448.868704222657	0.231210132046569	0.0451711757062708	0.0603347508765319	1
ENSMUSG00000062372	Otof	Male Only	732.427332948684	0.273872899907205	0.0338015757028178	0.179715298248141	0.735105098080138
ENSMUSG00000063171	Rps4l	Both	1526.50917710947	1.41707772108901	1.86062464876626e-66	0.925969120692288	7.7768174638302e-29
ENSMUSG00000063179	Pstk	Male Only	210.777886681371	-0.269039959437304	0.02493255234725	0.112971177755393	1
ENSMUSG00000063430	Wscd2	Male Only	1383.09482289183	-0.172842981467842	0.0667978081090496	-0.0233310342884726	1
ENSMUSG00000063687	Pcdhb5	Male Only	263.542325540736	0.309360848308003	0.0137924651384848	-0.0461683793470357	1
ENSMUSG00000063802	Hspbp1	Male Only	1948.09006830145	-0.144369321577753	0.0419909040998999	-0.00930316985903724	1
ENSMUSG00000063870	Chd4	Male Only	5881.80949101109	0.111045996658607	0.0796155525548673	-0.0322564598766828	1
ENSMUSG00000063935	Zar1	Both	64.7205693414658	0.999136379452154	6.90200497415624e-22	0.330448673055779	0.00342328437859475
ENSMUSG00000064052	Gm5089	Male Only	11.2232775101607	-0.0873334873415934	0.0361968693532841	-0.00805185331304441	1
ENSMUSG00000064080	Fbln2	Male Only	430.282817378151	0.237263129979365	0.0902486842866647	0.00747315896305167	1
ENSMUSG00000064225	Paqr9	Male Only	3344.33183147516	0.162366548429418	0.0315833821734592	0.0601390681217191	1
ENSMUSG00000064247	Plcxd1	Both	161.111981878927	0.546267325681713	1.24018680734614e-07	0.347877108304537	0.0129479765738277
ENSMUSG00000064254	Ethe1	Male Only	294.527971376617	0.208925305502695	0.0789245454254507	0.177647807830161	0.560018692090491
ENSMUSG00000065979	Cpped1	Male Only	612.380222270607	0.17025722037631	0.096197047998337	0.133301842949307	0.723524736968344
ENSMUSG00000066652	Lefty2	Male Only	648.883603883689	0.439960889646529	5.18727848021578e-07	0.23988416456979	0.143357529762967
ENSMUSG00000066760	Psg16	Male Only	126.761535935209	0.37494485728037	0.00162701580551676	0.226782955589182	0.430080269834051
ENSMUSG00000066797	Zfp648	Male Only	71.112725618749	0.720233461819842	9.80234274637664e-12	0.160914124195868	0.892068415374982
ENSMUSG00000066800	Rnasel	Male Only	816.463899830419	0.300588449030251	0.0140184791135033	0.111345117813251	1
ENSMUSG00000066975	Cryba4	Male Only	20.0449241047708	0.223781845653764	0.0404571771083757	0.0945567424161173	1
ENSMUSG00000067071	Hes6	Male Only	927.996403591444	0.322040745222551	0.000537138116573975	0.193098607002756	0.409561761859057
ENSMUSG00000067158	Col4a4	Male Only	118.342996151669	0.270518935453371	0.0552161412335149	-0.0159634558651713	1
ENSMUSG00000067608	NA	Male Only	21.4914149977765	-0.207575355283398	0.0937580953410562	-0.00980298984862926	1
ENSMUSG00000067629	Syngap1	Male Only	12594.7036149534	-0.140089114764008	0.0240546984784774	-0.0436489142106089	1
ENSMUSG00000067786	Nnat	Male Only	16989.4866833722	0.179544776708443	0.0407381679181605	0.123869565592627	0.702051308914672
ENSMUSG00000068105	Tnfrsf13c	Male Only	14.3229642140494	0.350645383357633	2.81645930714415e-05	0.188997231292757	0.22341955691547
ENSMUSG00000068299	Nat8f4	Male Only	185.913758208878	0.344478676730431	0.00521927176823295	0.124176303471105	1
ENSMUSG00000068323	Slc4a5	Male Only	27.1133426925247	-0.196039115814568	0.0671022459143368	-0.0834639792219769	1
ENSMUSG00000068615	Gjd2	Male Only	765.230503557318	-0.224531634494908	0.0181757718063736	0.0204806001228509	1
ENSMUSG00000068699	Flnc	Male Only	105.571664502765	0.253004870497194	0.0825361653004041	0.138062935354124	1
ENSMUSG00000068859	Sp9	Male Only	420.377585480284	0.323213789393139	0.00307256788361804	0.0259089031077081	1
ENSMUSG00000069793	Slfn9	Male Only	77.9680208746346	0.25012979360735	0.0654091848151435	0.0794662987985269	1
ENSMUSG00000069806	Cacng7	Male Only	3527.87985827869	-0.141325330342476	0.0423666376493602	-0.0545112554602912	1
ENSMUSG00000069917	Hba-a2	Male Only	138.462921755992	-0.401239793575762	0.000606620952799515	-0.0119204368731047	1
ENSMUSG00000069919	Hba-a1	Male Only	1025.58824852095	-0.441783004360053	2.15729305185292e-06	0.0143586375641135	1
ENSMUSG00000069920	B3gnt9	Both	112.465574538441	0.655766449979437	2.8186805429454e-10	0.401680795053011	0.00207957539974157
ENSMUSG00000070473	Cldn3	Both	208.748900976981	1.06976515181759	2.00035439756061e-34	0.655464719507705	1.66342510115701e-12
ENSMUSG00000070493	Chchd2	Male Only	4433.09300744894	-0.150643624805466	0.0964986459814258	0.0106943494270574	1
ENSMUSG00000070498	Tmem132b	Male Only	3229.09259068128	-0.175031697524409	0.022384735214157	-0.111643673804552	0.708845896599739
ENSMUSG00000070524	Fcrlb	Male Only	18.0218957274609	0.212677696060819	0.0370211647233436	0.0306233273745782	1
ENSMUSG00000070604	Vsig10l	Male Only	190.991728132181	0.275386448005894	0.0316730895924353	0.228491309104279	0.381736184488451
ENSMUSG00000070705	Eid2b	Male Only	1083.69117863832	0.220050984575928	0.00711000621589142	-0.0164907783520117	1
ENSMUSG00000070803	Cited4	Male Only	97.6975334544433	0.305918406876998	0.0295503991357228	0.21949788241443	0.505102306261095
ENSMUSG00000070866	Zfp804a	Male Only	893.022860121052	0.208405722201442	0.037286517428436	0.069571599725954	1
ENSMUSG00000071073	Lrrc73	Male Only	1988.43340196116	-0.172915741962786	0.0157681440925882	0.0514417909408665	1
ENSMUSG00000071528	Atp5md	Male Only	2442.30372445173	-0.149184801494511	0.0403831735107775	0.0385864304206723	1
ENSMUSG00000071528	Gm35857	Male Only	2442.30372445173	-0.149184801494511	0.0403831735107775	0.0385864304206723	1
ENSMUSG00000071547	Nt5dc2	Male Only	379.808423132265	0.252854350467264	0.0494346827363621	-0.0089626850005288	1
ENSMUSG00000071553	Cpa2	Male Only	73.3038982102862	0.486918078173337	1.20009872308879e-05	0.2202285449503	0.506239131569022
ENSMUSG00000071691	Gm960	Male Only	129.515320366421	0.361783784475721	0.00202648264163985	0.0589264924209422	1
ENSMUSG00000071711	Mpst	Male Only	1110.28525169618	-0.179620833631026	0.042490246764818	-0.0764115508305382	1
ENSMUSG00000071724	Smpd5	Male Only	45.5851147954664	0.474920984025645	2.58379248052345e-06	0.183834169513544	0.515200109531896
ENSMUSG00000072115	Ang	Male Only	10.5778493304885	0.195992487617691	0.026497381733262	0.142426898729614	0.659683446196974
ENSMUSG00000072653	Zfp783	Both	430.873064962737	0.852139336317231	1.31581453688601e-31	0.477340263812407	8.88714353195365e-09
ENSMUSG00000072663	Spef2	Male Only	34.3417198939891	-0.222504350440062	0.073056873769564	-0.0277874530375898	1
ENSMUSG00000072720	Myo18b	Male Only	345.73456560224	0.591323552680532	2.60033584550872e-11	0.110318198332392	1
ENSMUSG00000072770	Acrbp	Male Only	124.410874955176	0.612495814649282	2.89144559314539e-09	0.255233347014862	0.295737731529018
ENSMUSG00000072774	Zfp951	Both	96.1054770627541	0.742690849413527	6.54630804407721e-13	0.316364623768801	0.0388643979197138
ENSMUSG00000072812	NA	Male Only	202.379415320089	0.332767786240228	0.00757686786205095	0.224941474614444	0.521007873341162
ENSMUSG00000072844	G530011O06Rik	Male Only	43.4747068610989	0.147554603044719	0.0884946954481845	0.152055674556273	0.728184372331679
ENSMUSG00000073197	5730507C01Rik	Male Only	10.5900247249533	0.170949467997737	0.00915158940093206	0.00199973800536127	1
ENSMUSG00000073411	H2-D1	Both	971.788623492538	0.405537605906349	6.46327401448269e-09	0.249481689934577	0.0115081111572045
ENSMUSG00000073421	H2-Ab1	Female Only	15.6600364898066	0.0497094124371982	0.803878476092517	0.301910608387752	0.0109480248850588
ENSMUSG00000073437	D330041H03Rik	Male Only	33.5112523640076	-0.25081595760307	0.0218517086926769	-0.0596335346352822	1
ENSMUSG00000073460	Pnldc1	Male Only	40.3593373327056	0.214564517664133	0.0381082065599697	0.0836517490408501	1
ENSMUSG00000073678	Pgap1	Male Only	2882.65921977802	0.156214674108977	0.0488778213112738	0.0275840481934368	1
ENSMUSG00000073787	Gm10575	Male Only	162.186441494683	0.332007862128443	0.00358258437464072	-0.0358895152286564	1
ENSMUSG00000073877	Gm13306	Male Only	90.9109214044896	0.254421491896887	0.0971319690255781	-0.0265110361267548	1
ENSMUSG00000073888	Ccl27a	Male Only	1816.50848347795	-0.17875186900512	0.0315669562037718	0.0347510109849068	1
ENSMUSG00000073888	Gm13306	Male Only	1816.50848347795	-0.17875186900512	0.0315669562037718	0.0347510109849068	1
ENSMUSG00000073888	Ccl27b	Male Only	1816.50848347795	-0.17875186900512	0.0315669562037718	0.0347510109849068	1
ENSMUSG00000073940	Hbb-bt	Male Only	94.7758064247176	-0.264110236758001	0.080584955071997	-0.0636764723007444	1
ENSMUSG00000074129	Rpl13a	Male Only	335.42970179364	-0.227997102531225	0.046087313849163	0.0688887477191471	1
ENSMUSG00000074227	Spint2	Male Only	499.169345609117	0.297031221813676	0.00109887154132295	0.173431690702542	0.521007873341162
ENSMUSG00000074259	Gramd2	Male Only	566.392720420431	0.220249820160912	0.0615980898378748	0.083141503834966	1
ENSMUSG00000074358	Ccdc61	Male Only	360.959876150679	0.257857603486099	0.0349737489330589	0.144499456681839	0.931626586286778
ENSMUSG00000074582	Arfgef2	Male Only	1731.1300931254	-0.177384811932749	0.0664386207601327	-0.0975733482669373	1
ENSMUSG00000074607	Tox2	Male Only	687.072418814528	0.171985909430056	0.0803413381696483	0.0507207519894379	1
ENSMUSG00000074651	Mcidas	Male Only	14.7998934553714	0.227379340202732	0.00771285695713349	0.075088454041817	1
ENSMUSG00000074671	Tspyl3	Male Only	1345.09292182864	0.157343819534227	0.0393395698273925	0.0333239843848006	1
ENSMUSG00000074754	Smim26	Male Only	137.237330612707	-0.262856579463574	0.0450203257674517	-0.0451854191365617	1
ENSMUSG00000074771	Ankef1	Male Only	34.9305612855161	0.224219127798233	0.0937580953410562	0.0325521529194697	1
ENSMUSG00000074793	Hspa12b	Male Only	245.353497342726	0.247714724897727	0.0603766982241405	0.0542008598627305	1
ENSMUSG00000075224	Lrrc55	Male Only	1487.02554000862	0.18189357127	0.00446857615572698	-0.00339140716339192	1
ENSMUSG00000075376	Rc3h2	Female Only	2067.29438908049	0.0134587566803332	0.935285453487832	-0.185547364440309	0.00342528524105258
ENSMUSG00000075467	Dnlz	Male Only	1051.4745710882	-0.210206552862666	0.00104982563218122	-0.00340110647157152	1
ENSMUSG00000075592	Nynrin	Male Only	532.637121046844	0.286167720997528	0.0078501752173991	0.0109388148283946	1
ENSMUSG00000075704	Txnrd2	Male Only	385.071991970969	-0.265874809669865	0.00325759257150548	-0.119504183131647	0.933139779989288
ENSMUSG00000078552	Dcdc2b	Male Only	52.9528899672638	-0.213161503532895	0.0919548115144811	-0.130213983987227	1
ENSMUSG00000078554	Fam229a	Male Only	19.8998210866636	0.390688849530199	0.00106708697228668	0.0979624034693207	1
ENSMUSG00000079020	Slc45a4	Male Only	1873.36222440858	-0.166623311198408	0.0913567901145354	-0.147301876624007	0.530904837125686
ENSMUSG00000079110	Capn3	Male Only	90.1400168438194	0.414071927151082	0.000407104160375843	0.193976421065314	0.700164611955673
ENSMUSG00000079259	Trim71	Female Only	18.2053030886518	0.151068761577235	0.166487205641164	0.195627515871959	0.0677899524418828
ENSMUSG00000079391	NA	Male Only	133.013208529515	-0.250779874666197	0.0609397098984295	-0.0135983948753533	1
ENSMUSG00000079465	Col4a3	Male Only	29.5890025429135	-0.223464374410986	0.0736827423679073	0.055314284983027	1
ENSMUSG00000079557	Marchf2	Male Only	1312.96505574357	-0.165953877736342	0.0116411544231772	-0.0349417491151569	1
ENSMUSG00000079654	Prrt4	Male Only	663.587546916162	0.358585575025174	2.34325175845884e-05	0.0791571186726071	1
ENSMUSG00000081058	H3c15	Male Only	17.6429015782217	-0.194802400380052	0.0709364324023941	-0.111908008939823	1
ENSMUSG00000081219	NA	Male Only	56.2365817286753	0.298012540743162	0.0260111146985065	0.108763311331899	1
ENSMUSG00000082016	NA	Male Only	15.0549023959371	-0.202544217757907	0.0929250308847515	0.0475683092390128	1
ENSMUSG00000082329	NA	Both	68.0880832290744	-0.0171893834659335	0.0281494435851259	-0.0312194058823401	0.0392933107226916
ENSMUSG00000083307	AA414768	Male Only	191.403496147999	0.270186383588656	0.0476333812083933	0.102730961339757	1
ENSMUSG00000083695	Rnf138rt1	Male Only	30.9025562771051	0.315225031872737	0.0138137338841265	-0.065999269494916	1
ENSMUSG00000083962	NA	Male Only	13.7425386059445	0.205983717327431	0.0604661937866509	0.170447995409107	0.317541602145437
ENSMUSG00000084845	Tmem240	Male Only	1325.72087538545	-0.205162358608193	0.0363987656524976	0.061813499998165	1
ENSMUSG00000085141	NA	Male Only	21.5182684779869	0.249482347263678	0.0193405619586179	0.0771082825532751	1
ENSMUSG00000085225	NA	Male Only	22.799027087806	0.311540405445411	0.00390647878293636	0.221066607773899	0.279611952161386
ENSMUSG00000085338	2410004I01Rik	Male Only	30.221956402654	0.504234229873917	4.73675656609538e-06	0.145401159445908	0.69463199841362
ENSMUSG00000085407	1700095J03Rik	Male Only	27.0179097217334	0.360615480144212	0.000354934948545745	0.0399253259058251	1
ENSMUSG00000085582	3110099E03Rik	Male Only	14.6584981356613	0.219370697079733	0.0542975018890412	0.0319929393176024	1
ENSMUSG00000085928	4933427I22Rik	Male Only	18.5314445427702	0.327739833396614	0.000229519324291698	0.050490957331978	1
ENSMUSG00000085998	AW822252	Male Only	44.6499494265347	0.256187626622106	0.0665816367584903	0.19134358243101	0.701874193618631
ENSMUSG00000086166	NA	Both	27.6607327532679	0.561345529605698	9.30263922926172e-09	0.223274089782578	0.0284490238541916
ENSMUSG00000086259	Tmem150cos	Male Only	8.14534824832387	0.115764823777645	0.0430058529469304	-0.00538836505569042	1
ENSMUSG00000086454	Platr14	Male Only	13.6875669581655	-0.159246670849744	0.0701482076706001	-0.00189902671559679	1
ENSMUSG00000086587	Gm11837	Male Only	73.8969670350009	0.345615532416586	0.00709885348413918	0.181120195506129	0.802958655871902
ENSMUSG00000086771	NA	Both	26.6458614328162	0.257125848901791	0.0374115260475475	0.263933324069178	0.0802750913444599
ENSMUSG00000086904	NA	Male Only	28.5199813613378	0.269963220441137	0.0430058529469304	0.179519565469101	0.615986868982586
ENSMUSG00000087022	9130024F11Rik	Both	463.872985249214	-0.404673648947675	3.22935870828837e-07	-0.292423784665784	0.00373251029120257
ENSMUSG00000087022	Gm38484	Both	463.872985249214	-0.404673648947675	3.22935870828837e-07	-0.292423784665784	0.00373251029120257
ENSMUSG00000087082	Gm15423	Male Only	23.4848278580497	0.33814296469696	6.68808085382977e-05	0.179611816322026	0.211949433486329
ENSMUSG00000087084	NA	Male Only	47.458811039652	0.353074923519564	0.00581349939387213	0.178982618800084	0.755956913546746
ENSMUSG00000087114	NA	Male Only	37.376453930879	0.37345068786172	0.0019619661507481	0.144643609203809	0.917814298529908
ENSMUSG00000087268	NA	Both	11.8928629129251	0.255151837149477	0.00039509641667387	0.134230963485679	0.0992091838919775
ENSMUSG00000087303	Lipo2	Male Only	14.3143324590073	0.310504598827422	0.000369317157570455	0.0988193662565978	0.931496497034408
ENSMUSG00000087408	Gdf1	Male Only	1326.19156906929	-0.191277024725331	0.0168044432870995	-0.0469317343358486	1
ENSMUSG00000087408	Cers1	Male Only	1326.19156906929	-0.191277024725331	0.0168044432870995	-0.0469317343358486	1
ENSMUSG00000087413	Gm11266	Male Only	83.6607066504568	0.387515112872817	0.00101787952968158	0.150608579717868	0.969577660621786
ENSMUSG00000087461	C230014O12Rik	Male Only	37.7743019569968	0.379514286742418	0.0010536315970278	0.0524932669934193	1
ENSMUSG00000087620	5330434G04Rik	Male Only	183.100221263603	0.260338861517317	0.0706138742081339	0.0577091648807798	1
ENSMUSG00000087674	NA	Male Only	74.1262606040313	0.312343880652785	0.0212072281269172	0.176630972042907	0.816827000472641
ENSMUSG00000089396	NA	Male Only	8.41339001409667	0.217856428320889	0.00604609088678576	0.0831132387042067	1
ENSMUSG00000089759	3632454L22Rik	Male Only	49.0033409188658	0.253745823535387	0.0753866366785103	0.0700696112151444	1
ENSMUSG00000089762	Ier5l	Male Only	364.045045385155	-0.404357401403035	0.000171433604510329	-0.177819582738655	0.749435031073358
ENSMUSG00000089872	Rps6kc1	Male Only	1340.68359084652	-0.14578013047445	0.0706383336192052	-0.0253193401054539	1
ENSMUSG00000090061	Nwd2	Male Only	3944.80108866183	0.168839324256359	0.0806133544441282	0.0082337044344383	1
ENSMUSG00000090877	Hspa1b	Male Only	38.415654559814	0.570123914630119	7.26398780520028e-08	0.115360475560127	1
ENSMUSG00000091648	C2cd4d	Both	41.7958842872077	0.432722851646481	2.4601263394678e-05	0.289428016947444	0.0879306568541839
ENSMUSG00000091705	H2-Q2	Both	97.5437523075327	0.699982483442941	4.08646148039042e-11	0.307210211582094	0.0512779641672072
ENSMUSG00000091735	Gpr62	Male Only	87.1043748681046	0.381656264358245	0.0033034572993147	0.243360752610985	0.255617824450776
ENSMUSG00000091971	Hspa1a	Male Only	63.0773145930975	0.386427561150893	0.000652798540604851	0.167165121008438	0.837025945939087
ENSMUSG00000092035	Peg10	Male Only	1150.62540563609	0.342688948280056	0.00240881006347087	0.132413847204857	1
ENSMUSG00000092094	Zfp804b	Male Only	64.3055777688545	0.259606665867748	0.0642942661201719	0.0825685107166334	1
ENSMUSG00000093674	Rpl41	Male Only	7629.67162417288	-0.145730475350943	0.0319110202207118	0.0257416037292067	1
ENSMUSG00000093908	NA	Male Only	83.7283110254963	0.343505737140783	0.00228698963130652	0.098091876820645	1
ENSMUSG00000094841	NA	Male Only	18.4036223188229	0.380312413454104	5.60826265689197e-05	0.140003062765047	0.521007873341162
ENSMUSG00000095115	Itpripl2	Male Only	250.943800570349	0.378038098714981	0.000572358609810097	0.107730546414875	1
ENSMUSG00000096351	Samd11	Male Only	177.4076576562	0.409154696730765	7.40815957747808e-05	0.138181983692774	0.873530051622384
ENSMUSG00000096606	Tpbgl	Male Only	78.4378716721153	0.371183845008223	0.0033034572993147	0.23665952724646	0.381736184488451
ENSMUSG00000096883	Shisa8	Male Only	74.4738716744559	0.270669808486799	0.0566896041943544	0.11104001213525	1
ENSMUSG00000096910	Zfp955b	Female Only	869.422824834783	-0.0072800217132499	0.975125491075535	-0.177591762262217	0.0921646921974355
ENSMUSG00000097079	NA	Male Only	25.9098704878369	0.265582426276156	0.0295600964558059	-0.00579512398070801	1
ENSMUSG00000097083	NA	Male Only	47.792708599314	-0.239402239650911	0.0980983618508376	-0.128930617749433	1
ENSMUSG00000097134	NA	Both	170.741713114876	1.09730175732407	1.03953915535568e-33	0.467679101339093	1.34529501694811e-05
ENSMUSG00000097141	NA	Male Only	123.700227650162	-0.232274988790878	0.0970474864930662	0.260466714832289	0.274229032558024
ENSMUSG00000097146	NA	Male Only	78.8225764607868	0.272726703939091	0.064114627568095	-0.053853935213551	1
ENSMUSG00000097182	A830009L08Rik	Both	275.48843735734	0.765279903694612	8.63928206034904e-16	0.455627989751541	3.50431352280386e-05
ENSMUSG00000097263	NA	Male Only	32.5108542510023	0.295684798547709	0.0170278537709129	0.086224436717673	1
ENSMUSG00000097276	4930525G20Rik	Male Only	24.7691909793508	-0.217728492698086	0.0937580953410562	-0.0990652353224998	1
ENSMUSG00000097280	NA	Both	163.402499875816	0.240780151762385	0.0808285802635387	0.359422723381842	0.00484019419731416
ENSMUSG00000097303	3110083C13Rik	Male Only	11.5233693531293	0.159942825916301	0.0934984630860921	-0.0276699088237592	1
ENSMUSG00000097433	NA	Male Only	180.737407360855	0.380202766998268	0.000645597422183163	0.0435272432571933	1
ENSMUSG00000097452	NA	Male Only	162.470318071885	0.540846326380046	4.37128137965327e-07	0.267716649397625	0.228834924163724
ENSMUSG00000097535	NA	Male Only	80.1937789931813	0.284155038469848	0.0445221049358008	0.135827806222806	1
ENSMUSG00000097571	Jpx	Female Only	154.680735578661	0.047957815768369	0.865517789727041	0.29724671589877	0.0878612665622687
ENSMUSG00000097638	Carlr	Male Only	29.2246688268909	0.439507282680702	9.34592854252564e-06	0.182014159719472	0.521007873341162
ENSMUSG00000097683	Gm26644	Male Only	90.2714363959874	0.362289620924558	0.00448940893784529	0.126755035733789	1
ENSMUSG00000097697	4833412C05Rik	Male Only	35.1576352591474	0.373569736040249	0.00186392741174493	0.156737065402433	0.80092250127705
ENSMUSG00000097794	NA	Male Only	9.49910076021936	0.250970613736782	0.00562724172923802	0.00471665180884158	1
ENSMUSG00000097796	NA	Both	119.045707573325	0.496339693565621	6.23878906607919e-06	0.328579436247221	0.0411906465836435
ENSMUSG00000097877	NA	Male Only	101.224758586519	0.272690381023117	0.0528799062125793	0.0388556411915809	1
ENSMUSG00000097921	NA	Male Only	25.0870182406058	0.244570371682279	0.029104048555647	0.11394292969459	0.955065682994427
ENSMUSG00000097974	NA	Male Only	121.954574815612	0.482192536136064	2.56147102095282e-05	0.252096492577788	0.295737731529018
ENSMUSG00000098051	NA	Male Only	281.390892013714	-0.242680453138243	0.0674776496599803	0.0336382630705306	1
ENSMUSG00000098128	Gm3693	Male Only	156.575861181556	0.332483690647925	0.00942978845768974	0.062122723044586	1
ENSMUSG00000098684	NA	Male Only	12.0484466147451	0.180146185637625	0.0756902478533848	0.111964465588101	0.86813386647681
ENSMUSG00000099032	Tcf24	Male Only	16.0896590805001	0.198673961964479	0.0757506324029505	0.0859266062070563	1
ENSMUSG00000100241	Slc18a3	Male Only	86.9742658401107	0.847180253283619	3.25941470150212e-17	0.186898157621035	0.201357776310882
ENSMUSG00000100303	NA	Both	78.0815686507522	0.440077114697285	0.000171433604510329	0.351029729747413	0.0146381983620466
ENSMUSG00000100600	A230077H06Rik	Male Only	340.404587317746	0.237148780451436	0.0415059196830655	0.118390177592681	1
ENSMUSG00000100832	NA	Male Only	66.99065372762	0.327443004282321	0.00882153208228463	0.14106633575459	1
ENSMUSG00000101335	NA	Male Only	43.5040919181513	0.273556018562275	0.0532572453170168	-0.0212422862833605	1
ENSMUSG00000101834	NA	Male Only	5.58990279726371	0.145637553710917	0.0566896041943544	0.0932093933297805	0.909454846984768
ENSMUSG00000102018	Iqank1	Male Only	62.8508016339928	0.458463241476548	4.63269312991994e-05	0.0881454543306618	1
ENSMUSG00000102140	NA	Male Only	26.6315057608745	0.228898475487348	0.0376330402690897	0.170408693048698	0.399969409860232
ENSMUSG00000102252	Snrpn	Male Only	6310.00794907742	-0.158512385432909	0.0993569843777902	-0.0511462824530964	1
ENSMUSG00000102428	Pcdhga12	Both	742.157282267612	0.223117798935993	0.00732293169278217	0.247279740239197	0.00723413084601031
ENSMUSG00000102432	NA	Male Only	27.450736273185	0.346125116958851	0.000158824355420921	0.172168496274049	0.392543651280225
ENSMUSG00000102440	Pcdhga9	Male Only	270.634179526314	-0.40753178278631	8.64279096059966e-05	-0.228560215238781	0.410811053457272
ENSMUSG00000102692	Dchs2	Male Only	179.521307049953	0.263602890645078	0.0694189341708179	0.198861557543914	0.69463199841362
ENSMUSG00000102748	Pcdhgb2	Male Only	246.974418093201	0.272472845364024	0.0396129209434272	0.1862317413652	0.705974805594281
ENSMUSG00000102997	NA	Male Only	110.833188417162	0.336139344680415	0.0107149450003084	0.270002192945074	0.207763797757787
ENSMUSG00000103009	NA	Male Only	266.274534003388	-0.262577985152797	0.0234292864920017	-0.147374486503646	0.881741419371577
ENSMUSG00000103255	Pcdhac1	Male Only	109.085368719964	-0.334325190073997	0.00791971968573633	-0.129041214495823	1
ENSMUSG00000103332	Pcdhga2	Male Only	486.682590362901	0.244044453797796	0.0213754839787467	0.165716296576652	0.63500668726242
ENSMUSG00000103378	NA	Male Only	160.514428529039	-0.348613836462524	0.00248058036743649	-0.0936005186506942	1
ENSMUSG00000103703	NA	Female Only	22.9512551297251	-0.0213700752274565	0.944184511616292	-0.244042054444837	0.0764125169060793
ENSMUSG00000103707	Pcdha6	Male Only	273.559962062506	0.258149612424176	0.0598217858398915	0.0112145877417503	1
ENSMUSG00000103770	Pcdha9	Male Only	598.284383260794	0.243588673506257	0.0508648060968981	-0.0193276980822033	1
ENSMUSG00000104011	NA	Male Only	68.2182038683872	0.3098551573752	0.0272521134635722	0.0557501392883693	1
ENSMUSG00000104091	NA	Male Only	9.95189559294353	0.178291255259189	0.0208304155240228	0.0682463890396866	1
ENSMUSG00000104164	NA	Male Only	13.8132943457788	-0.147940125186731	0.0542754951203475	0.0109602294201964	1
ENSMUSG00000104178	NA	Male Only	81.2998737226808	0.390182912338454	0.00145034762768521	0.262295869822452	0.213428588015773
ENSMUSG00000104237	NA	Male Only	26.5943444503531	0.428200795831902	1.41671220343067e-05	0.257023045279	0.144766460843233
ENSMUSG00000104279	NA	Male Only	48.312388580708	-0.249411767615048	0.0646525831784806	-0.223527088691302	0.522687821891256
ENSMUSG00000104346	Pcdhga3	Male Only	739.864597183387	0.324113295598344	0.00256823776130506	0.246157991754968	0.191116785578098
ENSMUSG00000104713	Gbp6	Male Only	5.68312196813554	-0.131240838913656	0.0686718995359911	-0.000945006765120844	1
ENSMUSG00000104918	NA	Both	188.369000446903	0.739581957596754	1.48148277511334e-14	0.351494835948443	0.00891935009154672
ENSMUSG00000105444	NA	Male Only	7.98200316519853	0.227007718264546	0.00256476318757831	0.114804753188082	0.42536757023475
ENSMUSG00000106060	NA	Both	23.2937197750219	0.458330405807255	1.73903423211848e-05	0.242243968093077	0.0871217145363188
ENSMUSG00000106139	Gm30648	Male Only	83.9400512935642	0.259293597680337	0.0809348500540451	0.22292977331161	0.506239131569022
ENSMUSG00000107002	0610012G03Rik	Male Only	1407.06652909623	-0.188446870051563	0.00402614554276471	-0.0124777543498089	1
ENSMUSG00000107008	Gm2762	Male Only	171.764265661735	0.473657919637892	1.14809665324925e-05	0.201646259515154	0.640004953063522
ENSMUSG00000107802	NA	Male Only	14.6319674142156	-0.177511349373264	0.0349737489330589	-0.0314967742531848	1
ENSMUSG00000108228	6430584L05Rik	Male Only	68.5389518437085	0.428504223207289	0.000345324338918189	0.117434694126542	1
ENSMUSG00000108591	Particl	Male Only	414.320087551149	-0.295576379339111	0.00167718675499653	-0.10098005208872	1
ENSMUSG00000108616	NA	Male Only	1510.47106606961	0.174436745615587	0.0485212270820772	0.043957459093824	1
ENSMUSG00000109143	Gm10046	Male Only	7.78536062856856	0.191152306852231	0.00830047387092684	0.173236963929687	0.165780879336331
ENSMUSG00000109401	NA	Male Only	57.1384730120331	0.448585384219813	0.000121109753482344	0.163127893219387	0.89519866034509
ENSMUSG00000109669	NA	Male Only	7.93283222878023	0.178866284367267	0.0492290740049763	-0.0388435836366243	1
ENSMUSG00000109898	NA	Male Only	11.1163089511641	0.234385046974139	0.00717437928232389	0.0815138366671297	0.928375692991442
ENSMUSG00000110080	Gm6145	Both	256.052910827705	0.370732618070344	0.00054183302901998	0.396665344223017	0.000807305440282053
ENSMUSG00000110216	NA	Male Only	12.4446277118881	0.191459628614909	0.0566896041943544	0.0702720309307911	1
ENSMUSG00000110373	NA	Male Only	68.1711467447078	0.284725263879807	0.0479268935894362	0.131672347241652	1
ENSMUSG00000110727	NA	Male Only	69.6772819897848	0.492140585284276	1.29596961072736e-05	0.132239237591638	1
ENSMUSG00000110862	NA	Male Only	80.1391226684543	0.504860768838285	1.10151050604726e-06	0.248201305667983	0.267061993434857
ENSMUSG00000110981	NA	Male Only	11.9655188902526	0.275396993580043	0.000837138416900901	0.133751565194804	0.333594484730238
ENSMUSG00000110996	Gm36251	Male Only	181.965869596894	-0.314311975958219	0.00845974625613202	-0.24233950483199	0.300453698341412
ENSMUSG00000111055	NA	Male Only	87.7216014665527	0.619209985389257	2.27757568907265e-09	0.187491267841313	0.755956913546746
ENSMUSG00000111147	NA	Male Only	26.2826846667708	0.554301150266459	2.89144559314539e-09	0.224599532891244	0.270498391361667
ENSMUSG00000111504	NA	Male Only	26.0102460736235	0.315349489858322	0.00897304620289483	0.0822474923243046	1
ENSMUSG00000113019	NA	Male Only	7.06998394858843	0.13905227513143	0.0603766982241405	-0.00688945184226961	1
ENSMUSG00000113413	NA	Male Only	6.75090696274408	0.148595750990312	0.0212982726398464	0.150021614190855	0.410811053457272
ENSMUSG00000113429	Gm20063	Male Only	87.9852890761583	0.315991857046334	0.0177283641436573	0.146649311301877	1
ENSMUSG00000113570	NA	Male Only	40.3610988125166	0.356044440734127	0.000448243070720644	0.054978449313583	1
ENSMUSG00000113691	NA	Male Only	24.8149616500211	0.192979656457115	0.0481826937918963	0.0621333680773412	1
ENSMUSG00000113959	NA	Male Only	23.5166687439438	0.218260881341177	0.0709364324023941	0.0488131335218979	1
ENSMUSG00000113986	Gm31333	Male Only	13.2522847144973	0.237146867235566	0.0126938056736631	0.17268434028767	0.409561761859057
ENSMUSG00000114016	NA	Male Only	6.05510208834443	-0.0945383105629044	0.0693254712867708	0.0829096556471801	1
ENSMUSG00000114271	NA	Male Only	22.2646111945909	0.312045841568316	0.00524945576211176	0.161751496524416	0.333594484730238
ENSMUSG00000114531	A530065N20Rik	Male Only	10.0673902378616	0.241107843235032	0.00923820995963936	0.126321994866285	0.521976311265494
ENSMUSG00000114854	Gm34354	Male Only	25.1548458904648	0.283841442854446	0.00179549585652779	0.0593185464073954	1
ENSMUSG00000115070	NA	Male Only	12.3335415422828	0.38402108006379	5.60826265689197e-05	0.0798939441530422	0.96252656306083
ENSMUSG00000115149	9330188P03Rik	Male Only	50.3601657041536	0.356736373228095	0.00185867802409009	0.283135287879334	0.173283416069569
ENSMUSG00000116772	NA	Male Only	21.9113003373464	0.218007853711034	0.0289607614053315	0.0353527228116246	1
ENSMUSG00000117011	E130008D07Rik	Male Only	370.02801072968	0.466870461042561	1.41642489190926e-05	0.219232848729828	0.516301071526282
ENSMUSG00000117406	Ntn3	Both	822.959062899046	0.918676804592762	7.97397654526496e-41	0.377961049577287	8.03579843120066e-06
ENSMUSG00000117410	NA	Male Only	14.7207831563806	0.174007507893083	0.0778802455360485	0.0546143067912172	1
ENSMUSG00000117592	NA	Male Only	12.1906888408581	0.341961005431706	0.000354934948545745	0.0984235563457786	0.695317159488621
ENSMUSG00000117763	9830166K06Rik	Both	64.9083303178923	0.603185344585306	5.43804656403213e-08	0.423778115603884	0.000117976695000108
ENSMUSG00000117992	NA	Male Only	35.6093570650251	0.276236818701586	0.0365077837653044	0.143703141965143	0.816827000472641
ENSMUSG00000118012	NA	Female Only	165.056066275181	-0.185314972963851	0.253428287508293	0.305300682227498	0.061036893099431
ENSMUSG00000118094	NA	Male Only	19.1902387192398	0.226157841345094	0.0355155200259103	-0.0231622261591503	1
ENSMUSG00000118219	NA	Male Only	89.1672577112243	0.27710495248968	0.0407211457289661	0.100819883118714	1
